# Supplementary material for: rac-Dimethyl 2-(tert-butyl­amino)-5-oxo-4,5-dihydro­pyrano[3,2-c]chromene-3,4-dicarboxyl­ate
Source: Acta Crystallogr Sect E Struct Rep Online. 2011 Oct 12;67(Pt 11):o2955. doi: 10.1107/S1600536811041493 (PMC3247363; doi:10.1107/S1600536811041493)
Supplement: Supplementary file 1 [file e-67-o2955-sup1.cif]

##############################################################################
#                                                                            #
# This CIF contains the data in a paper accepted for publication in          #
# Acta Crystallographica Section E. It conforms to the requirements of       #
# Notes for Authors for Acta Crystallographica Section E, and has been       #
# peer reviewed under the auspices of the IUCr Commission on Journals.       #
#                                                                            #
# Full details of the Crystallographic Information File format               #
# are given in the paper "The Crystallographic Information File (CIF):       #
# a New Standard Archive File for Crystallography" by S. R. Hall, F. H.      #
# Allen and I. D. Brown [Acta Cryst. (1991), A47, 655-685].                  #
#                                                                            #
# The current version of the core CIF dictionary is obtainable from          #
# ftp://ftp.iucr.org/pub/cif_core.dic.                                       #
#                                                                            #
# Software is freely available for graphical display of the structure(s)     #
# in this CIF. For information consult the CIF software page                 #
# http://www.iucr.org/resources/cif/software.                                #
#                                                                            #
# This file may be used for bona fide research purposes within the           #
# scientific community so long as proper attribution is given to the journal # 
# article from which it was obtained.                                        #
#                                                                            #
##############################################################################
data_global
_audit_creation_method     SHELXL-97
_journal_date_recd_electronic     2011-09-13
_journal_date_accepted     2011-10-08
_journal_name_full     'Acta Crystallographica, Section E'
_journal_year     2011
_journal_volume     67
_journal_issue     11
_journal_page_first     o2955
_journal_page_last     o2955
_journal_paper_category     QO
_journal_coeditor_code     LD2028
_publ_contact_author_name     'K. Sethusankar'
_publ_contact_author_address
;
   Department of Physics
   RKM Vivekananda College (Autonomous)
   Chennai - 600 004
   India.
;
_publ_contact_author_email     'ksethusankar@yahoo.co.in'
_publ_contact_author_fax     '044 091 2499 3057'
_publ_contact_author_phone     '044 091 24484170'
_publ_section_title
;\
<i>rac</i>-Dimethyl
2-(<i>tert</i>-butylamino)-5-oxo-4,5-dihydropyrano[3,2-<i>c</i>]chromene-3,4-\
dicarboxylate
;
loop_
    _publ_author_name
    _publ_author_address
    'S. Antony Inglebert'
;  Physics Department
   Sri Ram Engineering College
   Chennai 602 024
   India
;
    'K. Sethusankar'
;  Department of Physics
   RKM Vivekananda College (Autonomous)
   Chennai 600 004
   India
;
    'Yuvaraj Arun'
;
    Organic Chemistry Division
    Central Leather Research Institute
    Adyar
    Chennai 600020
    India
;
    'Paramasivam T. Perumal'
;
    Organic Chemistry Division
    Central Leather Research Institute
    Adyar
    Chennai 600020
    India
;
data_I
_audit_creation_method     SHELXL-97
_chemical_name_systematic
;
<i>rac</i>-Dimethyl 2-(<i>tert</i>-butylamino)-5-oxo-4,5-
dihydropyrano[3,2-<i>c</i>]chromene-3,4-dicarboxylate
;
_chemical_name_common     ?
_chemical_formula_moiety     'C20 H21 N O7'
_chemical_formula_sum     'C20 H21 N O7'
_chemical_formula_iupac     'C20 H21 N O7'
_chemical_formula_weight     387.38
_chemical_melting_point     ?
_symmetry_cell_setting     monoclinic
_symmetry_space_group_name_H-M     'P 21/n'
_symmetry_space_group_name_Hall     '-P 2yn'
loop_
    _symmetry_equiv_pos_as_xyz
    'x, y, z'
    '-x+1/2, y+1/2, -z+1/2'
    '-x, -y, -z'
    'x-1/2, -y-1/2, z-1/2'
_cell_length_a     10.0907(2)
_cell_length_b     16.3943(4)
_cell_length_c     11.8266(2)
_cell_angle_alpha     90.00
_cell_angle_beta     107.9410(10)
_cell_angle_gamma     90.00
_cell_volume     1861.34(7)
_cell_formula_units_Z     4
_cell_measurement_reflns_used     6688
_cell_measurement_theta_min     2.20
_cell_measurement_theta_max     32.49
_cell_measurement_temperature     293(2)
_exptl_crystal_description     block
_exptl_crystal_colour     colourless
_exptl_crystal_size_max     0.30
_exptl_crystal_size_mid     0.25
_exptl_crystal_size_min     0.20
_exptl_crystal_density_diffrn     1.382
_exptl_crystal_density_meas     ?
_exptl_crystal_density_method     'not measured'
_exptl_crystal_F_000     816
_exptl_absorpt_coefficient_mu     0.105
_exptl_absorpt_correction_type     multi-scan
_exptl_absorpt_process_details     '(SADABS; Bruker, 2008)'
_exptl_absorpt_correction_T_min     0.969
_exptl_absorpt_correction_T_max     0.979
_exptl_special_details     ?
_diffrn_ambient_temperature     293(2)
_diffrn_radiation_type     MoK\a
_diffrn_radiation_wavelength     0.71073
_diffrn_radiation_source     'fine-focus sealed tube'
_diffrn_radiation_monochromator     graphite
_diffrn_measurement_device_type     'Bruker Kappa APEXII CCD'
_diffrn_measurement_method     '\w and \f'
_diffrn_detector_area_resol_mean     ?
_diffrn_reflns_number     27295
_diffrn_reflns_av_R_equivalents     0.0299
_diffrn_reflns_av_sigmaI/netI     0.0289
_diffrn_reflns_theta_min     2.20
_diffrn_reflns_theta_max     32.49
_diffrn_reflns_theta_full     32.49
_diffrn_measured_fraction_theta_max     0.994
_diffrn_measured_fraction_theta_full     0.994
_diffrn_reflns_limit_h_min     -15
_diffrn_reflns_limit_h_max     15
_diffrn_reflns_limit_k_min     -24
_diffrn_reflns_limit_k_max     24
_diffrn_reflns_limit_l_min     -17
_diffrn_reflns_limit_l_max     17
_diffrn_standards_number     ?
_diffrn_standards_interval_count     ?
_diffrn_standards_interval_time     ?
_diffrn_standards_decay_%     0
_refine_special_details
;
Refinement of <i>F</i>^2^ against ALL reflections. The weighted <i>R</i>-factor
<i>wR</i> and goodness of fit <i>S</i> are based on <i>F</i>^2^, conventional
<i>R</i>-factors <i>R</i> are based on <i>F</i>, with <i>F</i> set to zero for
negative <i>F</i>^2^. The threshold expression of <i>F</i>^2^ >
\s(<i>F</i>^2^) is used only for calculating <i>R</i>-factors(gt) <i>etc</i>.
and is not relevant to the choice of reflections for refinement.
<i>R</i>-factors based on <i>F</i>^2^ are statistically about twice as large
as those based on <i>F</i>, and <i>R</i>- factors based on ALL data will be
even larger.
;
_reflns_number_total     6688
_reflns_number_gt     4069
_reflns_threshold_expression     I>2sigma(I)
_refine_ls_structure_factor_coef     Fsqd
_refine_ls_matrix_type     full
_refine_ls_R_factor_all     0.0894
_refine_ls_R_factor_gt     0.0497
_refine_ls_wR_factor_gt     0.1304
_refine_ls_wR_factor_ref     0.1581
_refine_ls_goodness_of_fit_ref     0.999
_refine_ls_restrained_S_all     0.999
_refine_ls_number_reflns     6688
_refine_ls_number_parameters     258
_refine_ls_number_restraints     0
_refine_ls_hydrogen_treatment     constr
_refine_ls_weighting_scheme     calc
_refine_ls_weighting_details
         'calc w=1/[\s^2^(Fo^2^)+(0.0737P)^2^+0.2940P] where P=(Fo^2^+2Fc^2^)/3'
_atom_sites_solution_hydrogens     geom
_atom_sites_solution_primary     direct
_atom_sites_solution_secondary     difmap
_refine_ls_shift/su_max     0.000
_refine_ls_shift/su_mean     0.000
_refine_diff_density_max     0.257
_refine_diff_density_min     -0.205
_refine_ls_extinction_method     none
_refine_ls_extinction_coef     ?
loop_
    _atom_type_symbol
    _atom_type_description
    _atom_type_scat_dispersion_real
    _atom_type_scat_dispersion_imag
    _atom_type_scat_source
    'C' 'C' 0.0033 0.0016
                         'International Tables Vol C Tables 4.2.6.8 and 6.1.1.4'
    'H' 'H' 0.0000 0.0000
                         'International Tables Vol C Tables 4.2.6.8 and 6.1.1.4'
    'O' 'O' 0.0106 0.0060
                         'International Tables Vol C Tables 4.2.6.8 and 6.1.1.4'
    'N' 'N' 0.0061 0.0033
                         'International Tables Vol C Tables 4.2.6.8 and 6.1.1.4'
_computing_data_collection     'APEX2 (Bruker, 2008)'
_computing_cell_refinement     'SAINT (Bruker, 2008)'
_computing_data_reduction     'SAINT (Bruker, 2008)'
_computing_structure_solution     'SHELXS97 (Sheldrick, 2008)'
_computing_structure_refinement     'SHELXL97 (Sheldrick, 2008)'
_computing_molecular_graphics     'ORTEP-3 (Farrugia, 1997)'
_computing_publication_material
;
SHELXL97 (Sheldrick, 2008) and PLATON (Spek, 2009)
;
loop_
    _atom_site_type_symbol
    _atom_site_label
    _atom_site_fract_x
    _atom_site_fract_y
    _atom_site_fract_z
    _atom_site_U_iso_or_equiv
    _atom_site_adp_type
    _atom_site_calc_flag
    _atom_site_refinement_flags
    _atom_site_occupancy
    _atom_site_symmetry_multiplicity
    _atom_site_disorder_assembly
    _atom_site_disorder_group
    C C1 0.60272(14) 0.10657(9) 0.40846(13) 0.0459(3) Uani d . 1 1 . .
    C C2 0.68858(16) 0.12542(11) 0.52188(14) 0.0574(4) Uani d . 1 1 . .
    H H2 0.7055 0.1794 0.5462 0.069 Uiso calc R 1 1 . .
    C C3 0.74773(16) 0.06267(13) 0.59709(15) 0.0632(5) Uani d . 1 1 . .
    H H3 0.8049 0.0745 0.6735 0.076 Uiso calc R 1 1 . .
    C C4 0.72413(16) -0.01784(12) 0.56175(14) 0.0593(4) Uani d . 1 1 . .
    H H4 0.7647 -0.0595 0.6143 0.071 Uiso calc R 1 1 . .
    C C5 0.64022(15) -0.03630(10) 0.44824(13) 0.0489(3) Uani d . 1 1 . .
    H H5 0.6253 -0.0904 0.4241 0.059 Uiso calc R 1 1 . .
    C C6 0.57782(13) 0.02628(8) 0.36981(12) 0.0405(3) Uani d . 1 1 . .
    C C7 0.48651(12) 0.01446(7) 0.25070(11) 0.0371(3) Uani d . 1 1 . .
    C C8 0.42265(13) 0.07696(7) 0.18224(11) 0.0373(3) Uani d . 1 1 . .
    C C9 0.44864(15) 0.15958(8) 0.22674(13) 0.0458(3) Uani d . 1 1 . .
    C C10 0.32265(12) 0.06565(7) 0.06042(11) 0.0364(2) Uani d . 1 1 . .
    H H10 0.3468 0.1037 0.0060 0.044 Uiso calc R 1 1 . .
    C C11 0.33327(13) -0.02048(7) 0.01863(11) 0.0364(3) Uani d . 1 1 . .
    C C12 0.40362(13) -0.08012(7) 0.09507(11) 0.0376(3) Uani d . 1 1 . .
    C C13 0.17418(13) 0.08403(7) 0.06189(12) 0.0385(3) Uani d . 1 1 . .
    C C14 -0.03365(16) 0.15297(11) -0.03895(17) 0.0615(4) Uani d . 1 1 . .
    H H14A -0.0825 0.1019 -0.0530 0.092 Uiso calc R 1 1 . .
    H H14B -0.0695 0.1878 -0.1067 0.092 Uiso calc R 1 1 . .
    H H14C -0.0464 0.1786 0.0299 0.092 Uiso calc R 1 1 . .
    C C15 0.26488(14) -0.04112(8) -0.10362(12) 0.0416(3) Uani d . 1 1 . .
    C C16 0.11252(17) 0.00960(12) -0.28374(14) 0.0625(4) Uani d . 1 1 . .
    H H16A 0.1604 -0.0203 -0.3291 0.094 Uiso calc R 1 1 . .
    H H16B 0.0811 0.0608 -0.3221 0.094 Uiso calc R 1 1 . .
    H H16C 0.0339 -0.0214 -0.2785 0.094 Uiso calc R 1 1 . .
    C C17 0.48307(18) -0.22850(8) 0.13618(14) 0.0519(4) Uani d . 1 1 . .
    C C18 0.4116(3) -0.24776(12) 0.2283(2) 0.0821(6) Uani d . 1 1 . .
    H H18A 0.4305 -0.2051 0.2867 0.123 Uiso calc R 1 1 . .
    H H18B 0.4460 -0.2986 0.2662 0.123 Uiso calc R 1 1 . .
    H H18C 0.3129 -0.2517 0.1904 0.123 Uiso calc R 1 1 . .
    C C19 0.6380(2) -0.21543(11) 0.19263(19) 0.0730(5) Uani d . 1 1 . .
    H H19A 0.6809 -0.2064 0.1316 0.109 Uiso calc R 1 1 . .
    H H19B 0.6783 -0.2628 0.2380 0.109 Uiso calc R 1 1 . .
    H H19C 0.6532 -0.1688 0.2441 0.109 Uiso calc R 1 1 . .
    C C20 0.4601(3) -0.29789(10) 0.04631(19) 0.0820(6) Uani d . 1 1 . .
    H H20A 0.3621 -0.3074 0.0117 0.123 Uiso calc R 1 1 . .
    H H20B 0.5041 -0.3465 0.0857 0.123 Uiso calc R 1 1 . .
    H H20C 0.4998 -0.2834 -0.0150 0.123 Uiso calc R 1 1 . .
    O O1 0.54122(11) 0.17100(6) 0.33794(10) 0.0537(3) Uani d . 1 1 . .
    O O2 0.39422(14) 0.21939(6) 0.17376(11) 0.0651(3) Uani d . 1 1 . .
    O O3 0.12113(11) 0.05152(7) 0.12744(10) 0.0568(3) Uani d . 1 1 . .
    O O4 0.11235(10) 0.13887(6) -0.01951(10) 0.0539(3) Uani d . 1 1 . .
    O O5 0.25835(12) -0.10881(7) -0.14909(9) 0.0559(3) Uani d . 1 1 . .
    O O6 0.20492(12) 0.02410(6) -0.16718(9) 0.0545(3) Uani d . 1 1 . .
    O O7 0.47008(10) -0.06485(5) 0.21316(8) 0.0433(2) Uani d . 1 1 . .
    N N1 0.41676(14) -0.15701(7) 0.06458(11) 0.0503(3) Uani d . 1 1 . .
    H H1 0.3803 -0.1670 -0.0100 0.060 Uiso calc R 1 1 . .
loop_
    _atom_site_aniso_label
    _atom_site_aniso_U_11
    _atom_site_aniso_U_22
    _atom_site_aniso_U_33
    _atom_site_aniso_U_12
    _atom_site_aniso_U_13
    _atom_site_aniso_U_23
    C1 0.0359(6) 0.0521(8) 0.0470(7) -0.0020(5) 0.0088(5) -0.0071(6)
    C2 0.0439(7) 0.0686(10) 0.0542(9) -0.0058(7) 0.0069(7) -0.0172(8)
    C3 0.0413(7) 0.0934(13) 0.0470(8) 0.0027(8) 0.0019(6) -0.0133(9)
    C4 0.0445(8) 0.0835(12) 0.0447(8) 0.0112(8) 0.0060(6) 0.0050(8)
    C5 0.0423(7) 0.0580(8) 0.0429(7) 0.0057(6) 0.0080(6) 0.0036(6)
    C6 0.0318(5) 0.0473(7) 0.0406(7) 0.0012(5) 0.0087(5) 0.0000(5)
    C7 0.0345(6) 0.0359(6) 0.0396(6) -0.0013(5) 0.0094(5) -0.0007(5)
    C8 0.0356(6) 0.0333(6) 0.0412(6) -0.0016(5) 0.0090(5) -0.0004(5)
    C9 0.0456(7) 0.0386(6) 0.0497(8) -0.0015(5) 0.0096(6) -0.0031(6)
    C10 0.0377(6) 0.0314(5) 0.0384(6) -0.0020(4) 0.0092(5) 0.0047(5)
    C11 0.0375(6) 0.0330(5) 0.0381(6) -0.0017(4) 0.0108(5) 0.0002(5)
    C12 0.0398(6) 0.0333(6) 0.0400(6) -0.0025(5) 0.0127(5) 0.0004(5)
    C13 0.0383(6) 0.0323(6) 0.0417(7) -0.0004(5) 0.0074(5) 0.0020(5)
    C14 0.0401(7) 0.0598(9) 0.0757(11) 0.0082(7) 0.0047(7) 0.0113(8)
    C15 0.0404(6) 0.0427(7) 0.0416(7) -0.0055(5) 0.0126(5) 0.0008(5)
    C16 0.0517(8) 0.0845(12) 0.0422(8) -0.0023(8) 0.0013(6) 0.0040(8)
    C17 0.0706(9) 0.0321(6) 0.0569(9) 0.0052(6) 0.0255(7) 0.0088(6)
    C18 0.1131(17) 0.0600(10) 0.0932(15) 0.0014(11) 0.0612(14) 0.0179(10)
    C19 0.0713(11) 0.0536(9) 0.0914(14) 0.0189(8) 0.0212(10) 0.0255(9)
    C20 0.1286(19) 0.0364(8) 0.0855(14) 0.0102(10) 0.0396(13) -0.0010(8)
    O1 0.0546(6) 0.0424(5) 0.0553(6) -0.0035(4) 0.0039(5) -0.0106(5)
    O2 0.0781(8) 0.0363(5) 0.0692(8) 0.0051(5) 0.0054(6) -0.0007(5)
    O3 0.0503(6) 0.0632(7) 0.0625(7) 0.0087(5) 0.0255(5) 0.0193(5)
    O4 0.0411(5) 0.0509(6) 0.0659(7) 0.0077(4) 0.0108(5) 0.0225(5)
    O5 0.0677(7) 0.0489(6) 0.0474(6) -0.0022(5) 0.0121(5) -0.0104(5)
    O6 0.0598(6) 0.0511(6) 0.0417(5) -0.0015(5) -0.0002(5) 0.0038(4)
    O7 0.0514(5) 0.0332(4) 0.0405(5) 0.0023(4) 0.0074(4) 0.0026(4)
    N1 0.0667(8) 0.0336(5) 0.0473(7) 0.0054(5) 0.0127(6) -0.0004(5)
_geom_special_details
;
All e.s.d.'s (except the e.s.d. in the dihedral angle between two l.s. planes)
are estimated using the full covariance matrix. The cell e.s.d.'s are taken
into account individually in the estimation of e.s.d.'s in distances, angles
and torsion angles; correlations between e.s.d.'s in cell parameters are only
used when they are defined by crystal symmetry. An approximate (isotropic)
treatment of cell e.s.d.'s is used for estimating e.s.d.'s involving l.s.
planes.
;
loop_
    _geom_bond_atom_site_label_1
    _geom_bond_atom_site_label_2
    _geom_bond_site_symmetry_2
    _geom_bond_distance
    _geom_bond_publ_flag
    C1 O1 . 1.3703(18) ?
    C1 C2 . 1.389(2) ?
    C1 C6 . 1.3905(19) ?
    C2 C3 . 1.371(3) ?
    C2 H2 . 0.9300 ?
    C3 C4 . 1.383(3) ?
    C3 H3 . 0.9300 ?
    C4 C5 . 1.382(2) ?
    C4 H4 . 0.9300 ?
    C5 C6 . 1.3962(19) ?
    C5 H5 . 0.9300 ?
    C6 C7 . 1.4392(18) ?
    C7 C8 . 1.3415(17) ?
    C7 O7 . 1.3674(15) ?
    C8 C9 . 1.4474(18) ?
    C8 C10 . 1.4942(17) ?
    C9 O2 . 1.2016(17) ?
    C9 O1 . 1.3714(18) ?
    C10 C11 . 1.5107(17) ?
    C10 C13 . 1.5335(17) ?
    C10 H10 . 0.9800 ?
    C11 C12 . 1.3719(17) ?
    C11 C15 . 1.4375(18) ?
    C12 N1 . 1.3288(16) ?
    C12 O7 . 1.3733(16) ?
    C13 O3 . 1.1948(16) ?
    C13 O4 . 1.3245(15) ?
    C14 O4 . 1.4380(18) ?
    C14 H14A . 0.9600 ?
    C14 H14B . 0.9600 ?
    C14 H14C . 0.9600 ?
    C15 O5 . 1.2261(16) ?
    C15 O6 . 1.3395(17) ?
    C16 O6 . 1.4262(18) ?
    C16 H16A . 0.9600 ?
    C16 H16B . 0.9600 ?
    C16 H16C . 0.9600 ?
    C17 N1 . 1.4797(18) ?
    C17 C18 . 1.514(2) ?
    C17 C19 . 1.514(3) ?
    C17 C20 . 1.525(2) ?
    C18 H18A . 0.9600 ?
    C18 H18B . 0.9600 ?
    C18 H18C . 0.9600 ?
    C19 H19A . 0.9600 ?
    C19 H19B . 0.9600 ?
    C19 H19C . 0.9600 ?
    C20 H20A . 0.9600 ?
    C20 H20B . 0.9600 ?
    C20 H20C . 0.9600 ?
    N1 H1 . 0.8600 ?
loop_
    _geom_angle_atom_site_label_1
    _geom_angle_atom_site_label_2
    _geom_angle_atom_site_label_3
    _geom_angle_site_symmetry_1
    _geom_angle_site_symmetry_3
    _geom_angle
    _geom_angle_publ_flag
    O1 C1 C2 . . 116.55(14) ?
    O1 C1 C6 . . 121.84(12) ?
    C2 C1 C6 . . 121.59(14) ?
    C3 C2 C1 . . 118.49(16) ?
    C3 C2 H2 . . 120.8 ?
    C1 C2 H2 . . 120.8 ?
    C2 C3 C4 . . 121.35(15) ?
    C2 C3 H3 . . 119.3 ?
    C4 C3 H3 . . 119.3 ?
    C5 C4 C3 . . 119.97(16) ?
    C5 C4 H4 . . 120.0 ?
    C3 C4 H4 . . 120.0 ?
    C4 C5 C6 . . 120.02(15) ?
    C4 C5 H5 . . 120.0 ?
    C6 C5 H5 . . 120.0 ?
    C1 C6 C5 . . 118.57(13) ?
    C1 C6 C7 . . 116.46(12) ?
    C5 C6 C7 . . 124.96(13) ?
    C8 C7 O7 . . 122.87(11) ?
    C8 C7 C6 . . 122.11(12) ?
    O7 C7 C6 . . 115.02(11) ?
    C7 C8 C9 . . 119.72(12) ?
    C7 C8 C10 . . 122.91(11) ?
    C9 C8 C10 . . 117.36(11) ?
    O2 C9 O1 . . 117.10(12) ?
    O2 C9 C8 . . 124.86(13) ?
    O1 C9 C8 . . 118.04(12) ?
    C8 C10 C11 . . 109.67(10) ?
    C8 C10 C13 . . 109.67(10) ?
    C11 C10 C13 . . 110.81(10) ?
    C8 C10 H10 . . 108.9 ?
    C11 C10 H10 . . 108.9 ?
    C13 C10 H10 . . 108.9 ?
    C12 C11 C15 . . 119.05(11) ?
    C12 C11 C10 . . 121.68(11) ?
    C15 C11 C10 . . 119.25(11) ?
    N1 C12 C11 . . 124.89(12) ?
    N1 C12 O7 . . 112.99(11) ?
    C11 C12 O7 . . 122.12(11) ?
    O3 C13 O4 . . 124.71(12) ?
    O3 C13 C10 . . 123.67(11) ?
    O4 C13 C10 . . 111.61(11) ?
    O4 C14 H14A . . 109.5 ?
    O4 C14 H14B . . 109.5 ?
    H14A C14 H14B . . 109.5 ?
    O4 C14 H14C . . 109.5 ?
    H14A C14 H14C . . 109.5 ?
    H14B C14 H14C . . 109.5 ?
    O5 C15 O6 . . 121.50(13) ?
    O5 C15 C11 . . 126.77(13) ?
    O6 C15 C11 . . 111.74(11) ?
    O6 C16 H16A . . 109.5 ?
    O6 C16 H16B . . 109.5 ?
    H16A C16 H16B . . 109.5 ?
    O6 C16 H16C . . 109.5 ?
    H16A C16 H16C . . 109.5 ?
    H16B C16 H16C . . 109.5 ?
    N1 C17 C18 . . 110.21(14) ?
    N1 C17 C19 . . 111.32(12) ?
    C18 C17 C19 . . 111.62(16) ?
    N1 C17 C20 . . 104.32(13) ?
    C18 C17 C20 . . 110.02(15) ?
    C19 C17 C20 . . 109.10(16) ?
    C17 C18 H18A . . 109.5 ?
    C17 C18 H18B . . 109.5 ?
    H18A C18 H18B . . 109.5 ?
    C17 C18 H18C . . 109.5 ?
    H18A C18 H18C . . 109.5 ?
    H18B C18 H18C . . 109.5 ?
    C17 C19 H19A . . 109.5 ?
    C17 C19 H19B . . 109.5 ?
    H19A C19 H19B . . 109.5 ?
    C17 C19 H19C . . 109.5 ?
    H19A C19 H19C . . 109.5 ?
    H19B C19 H19C . . 109.5 ?
    C17 C20 H20A . . 109.5 ?
    C17 C20 H20B . . 109.5 ?
    H20A C20 H20B . . 109.5 ?
    C17 C20 H20C . . 109.5 ?
    H20A C20 H20C . . 109.5 ?
    H20B C20 H20C . . 109.5 ?
    C1 O1 C9 . . 121.69(11) ?
    C13 O4 C14 . . 117.09(12) ?
    C15 O6 C16 . . 117.20(12) ?
    C7 O7 C12 . . 118.42(10) ?
    C12 N1 C17 . . 131.41(13) ?
    C12 N1 H1 . . 114.3 ?
    C17 N1 H1 . . 114.3 ?
loop_
    _geom_torsion_atom_site_label_1
    _geom_torsion_atom_site_label_2
    _geom_torsion_atom_site_label_3
    _geom_torsion_atom_site_label_4
    _geom_torsion_site_symmetry_1
    _geom_torsion_site_symmetry_2
    _geom_torsion_site_symmetry_3
    _geom_torsion_site_symmetry_4
    _geom_torsion
    _geom_torsion_publ_flag
    O1 C1 C2 C3 . . . . 177.39(13) ?
    C6 C1 C2 C3 . . . . -1.0(2) ?
    C1 C2 C3 C4 . . . . 0.4(2) ?
    C2 C3 C4 C5 . . . . 0.5(3) ?
    C3 C4 C5 C6 . . . . -0.8(2) ?
    O1 C1 C6 C5 . . . . -177.67(12) ?
    C2 C1 C6 C5 . . . . 0.6(2) ?
    O1 C1 C6 C7 . . . . 1.41(19) ?
    C2 C1 C6 C7 . . . . 179.72(13) ?
    C4 C5 C6 C1 . . . . 0.3(2) ?
    C4 C5 C6 C7 . . . . -178.70(13) ?
    C1 C6 C7 C8 . . . . -3.39(18) ?
    C5 C6 C7 C8 . . . . 175.63(13) ?
    C1 C6 C7 O7 . . . . 176.64(11) ?
    C5 C6 C7 O7 . . . . -4.34(18) ?
    O7 C7 C8 C9 . . . . -178.01(11) ?
    C6 C7 C8 C9 . . . . 2.02(19) ?
    O7 C7 C8 C10 . . . . 2.75(19) ?
    C6 C7 C8 C10 . . . . -177.22(11) ?
    C7 C8 C9 O2 . . . . -178.08(14) ?
    C10 C8 C9 O2 . . . . 1.2(2) ?
    C7 C8 C9 O1 . . . . 1.36(19) ?
    C10 C8 C9 O1 . . . . -179.36(11) ?
    C7 C8 C10 C11 . . . . -13.49(16) ?
    C9 C8 C10 C11 . . . . 167.26(11) ?
    C7 C8 C10 C13 . . . . 108.41(13) ?
    C9 C8 C10 C13 . . . . -70.84(14) ?
    C8 C10 C11 C12 . . . . 12.52(16) ?
    C13 C10 C11 C12 . . . . -108.70(13) ?
    C8 C10 C11 C15 . . . . -169.16(10) ?
    C13 C10 C11 C15 . . . . 69.62(14) ?
    C15 C11 C12 N1 . . . . 1.5(2) ?
    C10 C11 C12 N1 . . . . 179.80(12) ?
    C15 C11 C12 O7 . . . . -179.35(11) ?
    C10 C11 C12 O7 . . . . -1.03(18) ?
    C8 C10 C13 O3 . . . . -54.74(16) ?
    C11 C10 C13 O3 . . . . 66.48(17) ?
    C8 C10 C13 O4 . . . . 126.41(12) ?
    C11 C10 C13 O4 . . . . -112.38(12) ?
    C12 C11 C15 O5 . . . . 2.2(2) ?
    C10 C11 C15 O5 . . . . -176.18(13) ?
    C12 C11 C15 O6 . . . . -178.03(11) ?
    C10 C11 C15 O6 . . . . 3.61(16) ?
    C2 C1 O1 C9 . . . . -176.45(13) ?
    C6 C1 O1 C9 . . . . 1.9(2) ?
    O2 C9 O1 C1 . . . . 176.14(13) ?
    C8 C9 O1 C1 . . . . -3.3(2) ?
    O3 C13 O4 C14 . . . . -7.5(2) ?
    C10 C13 O4 C14 . . . . 171.38(12) ?
    O5 C15 O6 C16 . . . . 11.0(2) ?
    C11 C15 O6 C16 . . . . -168.79(12) ?
    C8 C7 O7 C12 . . . . 10.56(18) ?
    C6 C7 O7 C12 . . . . -169.47(10) ?
    N1 C12 O7 C7 . . . . 167.98(11) ?
    C11 C12 O7 C7 . . . . -11.28(17) ?
    C11 C12 N1 C17 . . . . -177.04(14) ?
    O7 C12 N1 C17 . . . . 3.7(2) ?
    C18 C17 N1 C12 . . . . 61.5(2) ?
    C19 C17 N1 C12 . . . . -62.9(2) ?
    C20 C17 N1 C12 . . . . 179.60(16) ?
loop_
    _geom_hbond_atom_site_label_D
    _geom_hbond_atom_site_label_H
    _geom_hbond_atom_site_label_A
    _geom_hbond_site_symmetry_A
    _geom_hbond_distance_DH
    _geom_hbond_distance_HA
    _geom_hbond_distance_DA
    _geom_hbond_angle_DHA
    N1 H1 O5 . 0.86 1.97 2.6602(16) 136
    C19 H19B O5 4_656 0.96 2.49 3.4469(19) 174.2
