# Supplementary material for: rac-Dimethyl 2-(tert-butyl­amino)-5-oxo-4,5-dihydro­pyrano[3,2-c]chromene-3,4-dicarboxyl­ate
Source: Acta Crystallogr Sect E Struct Rep Online. 2011 Oct 12;67(Pt 11):o2955. doi: 10.1107/S1600536811041493 (PMC3247363; doi:10.1107/S1600536811041493)
Supplement: Supplementary file 2 [file e-67-o2955-Isup2.hkl]

#
# h,k,l, Fc-squared, Fo-squared, sigma(Fo-squared) and status flag
#
data_I
_shelx_title ' YAC5 in P2(1)/n'
_shelx_refln_list_code          4
_shelx_F_calc_maximum      269.37
_exptl_crystal_F_000       816.00
_reflns_d_resolution_high  0.6616
 
loop_
 _symmetry_equiv_pos_as_xyz
 'x, y, z'
 '-x+1/2, y+1/2, -z+1/2'
 '-x, -y, -z'
 'x-1/2, -y-1/2, z-1/2'
 
_cell_length_a    10.0907
_cell_length_b    16.3943
_cell_length_c    11.8266
_cell_angle_alpha  90.000
_cell_angle_beta  107.941
_cell_angle_gamma  90.000
 
_shelx_F_squared_multiplier     1.000
 
loop_
 _refln_index_h
 _refln_index_k
 _refln_index_l
 _refln_F_squared_calc
 _refln_F_squared_meas
 _refln_F_squared_sigma
 _refln_observed_status
   2   0   0     2281.83     2177.04     22.46 o
   4   0   0      569.64      596.34      7.84 o
   6   0   0      808.48      811.07     10.88 o
   8   0   0       79.75       65.06      2.55 o
  10   0   0       13.44        6.68      1.62 o
  12   0   0       14.66       13.17      4.11 o
  14   0   0       37.16       45.21      7.99 o
   1   1   0    12452.10    10366.21    223.41 o
   2   1   0     3255.76     3205.27     23.20 o
   3   1   0      238.94      232.47      2.33 o
   4   1   0      486.36      439.77      4.63 o
   5   1   0      200.11      217.36      2.95 o
   6   1   0      111.41      105.88      1.95 o
   7   1   0      203.56      207.67      2.99 o
   8   1   0       70.41       72.23      1.93 o
   9   1   0       29.08       27.20      1.44 o
  10   1   0        3.18        2.75      1.13 o
  11   1   0       10.08        8.11      2.24 o
  12   1   0       28.56       30.33      3.18 o
  13   1   0       78.69       83.09      4.58 o
  14   1   0        1.15       -3.34      3.34 o
   0   2   0    14970.30    11766.96    549.04 o
   1   2   0      203.37      202.87      1.96 o
   2   2   0    11935.42    11836.47     95.46 o
   3   2   0      619.67      655.85      5.88 o
   4   2   0      120.60      118.93      1.84 o
   5   2   0     4168.05     4349.44     37.86 o
   6   2   0        2.41        1.70      0.78 o
   7   2   0        0.78       -0.74      0.75 o
   8   2   0       28.90       39.83      1.97 o
   9   2   0       26.48       21.21      1.35 o
  10   2   0        6.31        6.66      1.50 o
  11   2   0        0.51        0.52      1.75 o
  12   2   0       49.10       51.22      4.29 o
  13   2   0       25.08       19.71      3.82 o
  14   2   0        0.02        5.07      3.25 o
   1   3   0      186.97      157.70      1.98 o
   2   3   0     6498.55     6693.07     61.87 o
   3   3   0      777.69      779.33      7.93 o
   4   3   0       98.24      105.20      1.85 o
   5   3   0      334.46      303.63      3.71 o
   6   3   0      257.79      263.71      3.57 o
   7   3   0      151.87      150.63      2.74 o
   8   3   0      211.04      210.66      3.27 o
   9   3   0        0.25       -0.95      0.95 o
  10   3   0       28.82       29.34      2.16 o
  11   3   0        0.00       -1.03      1.82 o
  12   3   0       28.30       23.66      3.61 o
  13   3   0       37.33       39.94      4.29 o
  14   3   0        1.20        1.42      3.13 o
   0   4   0     1659.32     1641.86     22.20 o
   1   4   0        1.19        1.21      0.49 o
   2   4   0       32.15       26.19      0.86 o
   3   4   0      112.13      109.35      2.32 o
   4   4   0        1.78        4.03      0.80 o
   5   4   0      509.15      517.36      5.99 o
   6   4   0      253.02      284.77      4.06 o
   7   4   0      457.06      482.80      6.14 o
   8   4   0      102.73      110.72      2.91 o
   9   4   0       37.21       35.47      1.95 o
  10   4   0        0.40        1.20      1.53 o
  11   4   0        9.41       10.83      2.31 o
  12   4   0        4.46        5.15      2.37 o
  13   4   0        4.49        2.82      3.10 o
  14   4   0       28.86       32.64      4.22 o
   1   5   0      216.80      239.72      3.02 o
   2   5   0       43.85       49.96      1.23 o
   3   5   0        3.34        7.04      1.25 o
   4   5   0      140.49      157.70      2.87 o
   5   5   0       20.80       20.97      1.25 o
   6   5   0      406.08      434.94      5.51 o
   7   5   0      222.53      220.88      3.64 o
   8   5   0       35.57       33.94      1.67 o
   9   5   0       28.94       27.83      2.03 o
  10   5   0       18.61       16.41      2.01 o
  11   5   0       14.04       21.53      4.34 o
  12   5   0        0.71       -0.48      2.14 o
  13   5   0       17.16       17.11      3.69 o
  14   5   0        2.51       -3.54      3.54 o
   0   6   0        9.19        3.20      0.74 o
   1   6   0     4312.60     4577.17     46.71 o
   2   6   0      994.25      966.55     10.86 o
   3   6   0      117.07      112.88      2.14 o
   4   6   0      217.23      215.17      3.57 o
   5   6   0      361.95      396.93      5.71 o
   6   6   0       34.43       50.12      3.37 o
   7   6   0       11.50       14.70      1.46 o
   8   6   0       15.13       19.41      1.83 o
   9   6   0        8.40        8.58      1.66 o
  10   6   0       16.03       10.57      2.25 o
  11   6   0       40.03       45.06      3.29 o
  12   6   0       37.90       40.09      3.40 o
  13   6   0        5.02       16.64      3.62 o
  14   6   0        4.88        7.11      4.35 o
   1   7   0     1350.62     1397.09     16.92 o
   2   7   0      133.62      167.20      2.93 o
   3   7   0       43.84       42.91      1.75 o
   4   7   0       98.54       94.74      2.16 o
   5   7   0      413.89      466.21      6.53 o
   6   7   0       14.17       16.14      1.40 o
   7   7   0        8.48        5.44      1.29 o
   8   7   0       14.55       18.08      1.76 o
   9   7   0      115.45      105.98      3.97 o
  10   7   0        3.33        2.17      2.00 o
  11   7   0        0.04       -1.77      2.14 o
  12   7   0       12.47       11.02      2.78 o
  13   7   0       10.68       12.50      3.57 o
   0   8   0      280.03      270.90      5.24 o
   1   8   0        0.24       -0.65      0.65 o
   2   8   0      386.95      356.10      5.72 o
   3   8   0      610.63      647.93      8.15 o
   4   8   0       21.13       21.15      1.23 o
   5   8   0        2.68        3.03      0.97 o
   6   8   0       10.88        7.30      1.25 o
   7   8   0      169.39      151.42      3.70 o
   8   8   0       22.62       22.31      1.94 o
   9   8   0       20.93       24.19      2.62 o
  10   8   0       70.16       71.37      4.03 o
  11   8   0      108.48      108.49      4.67 o
  12   8   0        0.57        4.44      2.53 o
  13   8   0        6.12        7.81      2.83 o
   1   9   0       15.47       17.81      1.41 o
   2   9   0      918.88      887.17     10.59 o
   3   9   0      372.34      346.97      5.22 o
   4   9   0       83.08       84.92      2.42 o
   5   9   0       30.00       34.96      1.63 o
   6   9   0       67.75       68.04      2.29 o
   7   9   0      148.02      137.55      3.62 o
   8   9   0      213.54      218.08      4.76 o
   9   9   0      122.20      126.01      4.46 o
  10   9   0       66.68       67.38      3.66 o
  11   9   0        7.06        3.80      2.57 o
  12   9   0        0.99        2.17      2.58 o
  13   9   0        0.03       -1.44      2.53 o
   0  10   0      473.98      464.54      8.45 o
   1  10   0       46.94       37.92      1.46 o
   2  10   0      277.36      298.34      4.73 o
   3  10   0      432.07      419.16      6.10 o
   4  10   0        8.65        5.26      1.14 o
   5  10   0       54.04       44.34      2.01 o
   6  10   0       17.65       15.26      1.53 o
   7  10   0      127.17      124.77      3.29 o
   8  10   0        1.10        1.25      1.37 o
   9  10   0      108.61      109.14      3.86 o
  10  10   0       26.66       27.05      3.56 o
  11  10   0      132.33      125.18      7.04 o
  12  10   0       16.11        9.98      2.94 o
  13  10   0        2.50        2.01      2.80 o
   1  11   0        8.07       10.51      1.07 o
   2  11   0        4.74        5.05      1.00 o
   3  11   0       76.05       76.77      2.50 o
   4  11   0      159.80      163.11      3.71 o
   5  11   0      131.80      126.74      4.20 o
   6  11   0      137.40      129.81      3.58 o
   7  11   0        8.63        4.56      1.40 o
   8  11   0       17.67       12.41      1.97 o
   9  11   0       13.19       12.00      2.15 o
  10  11   0       88.78       82.71      4.27 o
  11  11   0        0.28       -2.09      2.40 o
  12  11   0        0.00       -0.19      2.27 o
   0  12   0       48.93       38.84      2.30 o
   1  12   0      207.25      176.98      3.40 o
   2  12   0      588.26      524.24      6.86 o
   3  12   0      134.08      122.62      3.26 o
   4  12   0       20.33       23.17      1.81 o
   5  12   0      231.87      217.04      4.60 o
   6  12   0        1.97       -1.19      1.19 o
   7  12   0      124.93      129.79      4.01 o
   8  12   0      114.80      107.72      4.27 o
   9  12   0       42.99       41.67      2.88 o
  10  12   0        0.01        5.44      2.45 o
  11  12   0       21.89       21.04      4.21 o
  12  12   0        4.72        2.94      2.36 o
   1  13   0      654.49      602.22      7.73 o
   2  13   0      306.75      284.27      4.80 o
   3  13   0      282.82      272.45      4.73 o
   4  13   0       33.56       30.53      2.10 o
   5  13   0       53.67       55.49      2.53 o
   6  13   0        4.21        2.65      1.47 o
   7  13   0       27.43       27.00      2.56 o
   8  13   0        4.31       -0.15      1.93 o
   9  13   0        0.37        3.71      2.47 o
  10  13   0       78.14       68.77      6.40 o
  11  13   0        9.68        8.25      3.27 o
  12  13   0        0.04       -3.71      3.71 o
   0  14   0      206.41      217.13      5.87 o
   1  14   0       10.42       12.31      1.51 o
   2  14   0      258.41      278.34      4.86 o
   3  14   0      350.08      348.12      5.61 o
   4  14   0       71.91       75.35      2.96 o
   5  14   0       12.52       11.43      1.78 o
   6  14   0       32.23       27.46      2.19 o
   7  14   0        2.66        0.15      2.35 o
   8  14   0        1.10       -1.80      1.80 o
   9  14   0        0.59        2.04      2.19 o
  10  14   0        5.73        9.54      3.20 o
  11  14   0        1.48        2.82      3.10 o
   1  15   0      262.84      261.38      4.74 o
   2  15   0       10.02       11.89      1.56 o
   3  15   0        8.29        9.44      1.53 o
   4  15   0       91.76       96.29      3.09 o
   5  15   0      152.27      148.27      4.13 o
   6  15   0       13.29       10.81      2.22 o
   7  15   0        1.55        0.60      1.88 o
   8  15   0        0.11        0.42      1.99 o
   9  15   0        8.79        7.64      4.10 o
  10  15   0       51.32       60.38      4.75 o
  11  15   0        9.15       10.68      3.40 o
   0  16   0      258.96      284.14      7.19 o
   1  16   0      214.42      224.09      6.02 o
   2  16   0        7.64        7.86      1.52 o
   3  16   0        3.63        7.22      2.07 o
   4  16   0       31.41       28.72      2.03 o
   5  16   0       92.01       86.67      3.18 o
   6  16   0       20.55       16.57      2.48 o
   7  16   0        0.51        3.98      2.53 o
   8  16   0        0.01       -1.24      2.04 o
   9  16   0        3.01       -2.67      2.67 o
  10  16   0        1.24       -1.04      2.84 o
  11  16   0        3.44       -0.86      5.31 o
   1  17   0       58.83       69.92      3.02 o
   2  17   0       92.66       97.16      3.16 o
   3  17   0       33.98       35.12      2.19 o
   4  17   0        0.06        1.19      1.46 o
   5  17   0      180.20      165.72      4.76 o
   6  17   0       14.84        9.58      2.30 o
   7  17   0        0.96        2.89      2.55 o
   8  17   0        8.89       12.01      2.76 o
   9  17   0        0.43       -1.05      3.45 o
  10  17   0        0.24       -4.21      4.21 o
   0  18   0        1.86       -1.22      1.93 o
   1  18   0        0.36       -0.48      1.35 o
   2  18   0       27.15       31.47      2.19 o
   3  18   0       31.24       31.82      2.28 o
   4  18   0       36.45       41.86      2.70 o
   5  18   0        9.94        4.83      1.92 o
   6  18   0        0.01        0.71      2.67 o
   7  18   0       18.54       22.48      4.20 o
   8  18   0       27.27       31.15      3.42 o
   9  18   0        9.89        7.79      3.36 o
   1  19   0        5.06        4.79      1.62 o
   2  19   0       23.71       27.38      2.19 o
   3  19   0       17.18       14.73      1.97 o
   4  19   0        1.11        0.07      1.68 o
   5  19   0        0.41       -1.91      1.94 o
   6  19   0        8.65       10.15      2.59 o
   7  19   0        0.76       -2.23      2.23 o
   8  19   0       16.16       21.15      3.70 o
   9  19   0        0.47        2.98      3.74 o
   0  20   0       99.14      114.38      5.39 o
   1  20   0        0.83        2.40      1.71 o
   2  20   0        0.57       -1.76      1.85 o
   3  20   0        1.00       -1.76      1.76 o
   4  20   0        1.04        2.65      1.91 o
   5  20   0        0.22       -2.11      2.18 o
   6  20   0        6.73        5.73      2.57 o
   7  20   0        0.00        0.38      2.46 o
   8  20   0       10.78       11.06      3.63 o
   1  21   0      156.47      188.33      8.49 o
   2  21   0        2.61        2.38      2.07 o
   3  21   0        6.78        3.89      2.09 o
   4  21   0       14.62       15.75      2.80 o
   5  21   0       12.74       13.95      2.93 o
   6  21   0       15.27       18.75      3.21 o
   7  21   0        0.07        1.05      3.00 o
   0  22   0       94.35      121.83      7.31 o
   1  22   0        5.40        5.41      2.32 o
   2  22   0        4.57        3.00      2.11 o
   3  22   0        1.54        1.20      2.40 o
   4  22   0        2.63        0.63      2.45 o
   5  22   0        1.71        4.58      2.59 o
   6  22   0        0.02       -1.45      2.48 o
   1  23   0        7.11        1.99      2.45 o
   2  23   0        0.10       -2.26      2.26 o
   3  23   0        1.76        3.72      3.16 o
   4  23   0        0.20       -0.66      2.45 o
   5  23   0        4.90        5.51      3.67 o
   0  24   0        3.20        3.29      3.70 o
   1  24   0        4.84        5.36      2.86 o
   2  24   0        0.28       -0.81      2.94 o
   3  24   0        7.72       12.00      3.43 o
 -13   0   1        1.73       -2.99      3.49 o
 -11   0   1       10.95        8.46      2.22 o
  -9   0   1       72.35       68.94      3.80 o
  -7   0   1      185.35      176.37      3.96 o
  -5   0   1      271.12      260.70      4.25 o
  -3   0   1     1778.44     2023.90     19.12 o
   1   0   1        8.79       24.07      0.62 o
   3   0   1     9488.45     9555.88    108.32 o
   5   0   1      345.80      403.41      7.30 o
   7   0   1      142.16      145.10      3.60 o
   9   0   1       31.36       30.00      2.14 o
  11   0   1       33.54       36.07      4.48 o
  13   0   1       76.98       83.28      6.61 o
 -14   1   1       30.10       33.83      4.29 o
 -13   1   1        0.02       -2.43      2.43 o
 -12   1   1        4.79        4.16      2.25 o
 -11   1   1        0.06       -1.46      1.46 o
 -10   1   1        0.58       -0.65      1.37 o
  -9   1   1       66.10       60.88      2.33 o
  -8   1   1       16.01       19.71      1.14 o
  -7   1   1      355.90      380.99      4.40 o
  -6   1   1      211.77      201.37      2.70 o
  -5   1   1     1465.40     1617.97     13.76 o
  -4   1   1     1344.38     1360.15     11.52 o
  -3   1   1      181.69      217.91      1.86 o
  -2   1   1     1153.06     1177.12      7.95 o
  -1   1   1      652.89      627.64      8.28 o
   0   1   1     6802.90     5212.34    184.94 o
   1   1   1     1484.46     1559.39     12.15 o
   2   1   1      559.30      534.20      4.88 o
   3   1   1      107.58      106.82      1.60 o
   4   1   1       81.30       78.44      1.53 o
   5   1   1      438.33      478.16      5.29 o
   6   1   1      726.31      722.78      7.65 o
   7   1   1       80.70       77.94      1.90 o
   8   1   1       13.21       10.66      1.10 o
   9   1   1       17.33       17.53      1.33 o
  10   1   1       12.33       11.34      1.54 o
  11   1   1        9.09        4.83      2.26 o
  12   1   1       46.24       50.56      3.75 o
  13   1   1        2.22        0.01      2.49 o
  14   1   1        8.70       10.51      4.76 o
 -14   2   1        0.72        4.20      3.57 o
 -13   2   1       13.97       12.21      3.34 o
 -12   2   1       10.23        9.07      2.29 o
 -11   2   1        4.22        5.89      1.78 o
 -10   2   1       59.06       65.16      2.42 o
  -9   2   1      365.45      352.76      4.61 o
  -8   2   1       52.90       53.86      1.71 o
  -7   2   1      189.22      177.95      2.71 o
  -6   2   1      125.14      128.27      2.08 o
  -5   2   1      342.60      369.04      4.17 o
  -4   2   1      213.56      229.02      2.75 o
  -3   2   1      922.90      949.29      7.47 o
  -2   2   1      281.62      298.19      2.51 o
  -1   2   1      386.81      401.49      3.51 o
   0   2   1     2748.23     2949.54     22.53 o
   1   2   1     5770.81     5762.56     53.40 o
   2   2   1      420.27      431.33      4.08 o
   3   2   1       14.99       18.29      0.63 o
   4   2   1       29.36       37.22      1.08 o
   5   2   1       27.65       28.40      1.10 o
   6   2   1     1440.50     1533.28     14.54 o
   7   2   1      223.99      223.15      3.48 o
   8   2   1      168.15      166.52      2.90 o
   9   2   1        2.69       -0.71      1.13 o
  10   2   1        1.61       -1.27      1.29 o
  11   2   1        9.82        9.36      2.59 o
  12   2   1        0.56        0.74      2.72 o
  13   2   1        1.14        2.94      3.04 o
  14   2   1        1.35        2.69      3.18 o
 -14   3   1       11.61       15.52      3.63 o
 -13   3   1       54.27       63.14      4.78 o
 -12   3   1        7.36        5.34      2.28 o
 -11   3   1        8.01        8.71      2.08 o
 -10   3   1       47.20       43.13      2.30 o
  -9   3   1       58.97       51.33      1.80 o
  -8   3   1      381.01      373.04      4.58 o
  -7   3   1       24.52       23.30      1.14 o
  -6   3   1       45.17       46.23      1.41 o
  -5   3   1       50.94       47.27      1.40 o
  -4   3   1     1016.48     1038.19     10.40 o
  -3   3   1       43.83       42.20      1.03 o
  -2   3   1     1658.57     1569.03     12.91 o
  -1   3   1     3349.97     3340.63     28.80 o
   0   3   1     1260.04     1197.00     10.64 o
   1   3   1       50.22       42.59      1.01 o
   2   3   1       60.37       64.72      1.46 o
   3   3   1      374.33      392.07      4.46 o
   4   3   1        6.33        5.06      0.93 o
   5   3   1      349.46      348.90      4.18 o
   6   3   1     1567.10     1598.21     15.09 o
   7   3   1      412.85      438.65      5.41 o
   8   3   1       21.41       17.82      1.33 o
   9   3   1       86.32       79.87      3.62 o
  10   3   1       66.07       66.53      2.52 o
  11   3   1        0.84       -1.76      2.36 o
  12   3   1       33.45       29.44      4.56 o
  13   3   1        0.00       -2.82      2.82 o
  14   3   1        0.35        4.53      4.01 o
 -14   4   1        3.42        5.86      3.27 o
 -13   4   1       78.74       78.56      5.09 o
 -12   4   1       46.01       52.19      3.45 o
 -11   4   1        0.00       -1.70      1.70 o
 -10   4   1       36.08       33.15      2.53 o
  -9   4   1       82.58       87.47      2.36 o
  -8   4   1       25.21       25.78      1.87 o
  -7   4   1      383.31      374.50      5.03 o
  -6   4   1      127.14      154.15      2.69 o
  -5   4   1       67.69       75.42      1.71 o
  -4   4   1      216.62      228.99      3.05 o
  -3   4   1       49.37       50.16      1.17 o
  -2   4   1     7068.68     6993.12     59.74 o
  -1   4   1     3305.65     3229.98     27.91 o
   0   4   1       24.80       22.74      1.29 o
   1   4   1     1629.09     1762.06     16.90 o
   2   4   1      104.62      125.16      2.01 o
   3   4   1      105.98      141.55      2.54 o
   4   4   1      762.64      788.09      9.38 o
   5   4   1      135.27      125.28      2.24 o
   6   4   1       37.20       41.15      1.60 o
   7   4   1       48.34       41.26      1.65 o
   8   4   1      133.29      129.47      3.55 o
   9   4   1       34.32       33.90      2.24 o
  10   4   1      137.92      133.03      3.67 o
  11   4   1       46.04       49.80      5.07 o
  12   4   1       15.24       18.06      3.36 o
  13   4   1        6.83        6.97      3.33 o
  14   4   1        7.65       12.53      6.37 o
 -14   5   1        1.26        1.10      3.05 o
 -13   5   1       41.49       41.61      4.28 o
 -12   5   1       20.27       25.32      2.93 o
 -11   5   1        8.19        6.22      2.15 o
 -10   5   1       16.03       19.07      2.72 o
  -9   5   1        2.03       -0.45      1.03 o
  -8   5   1       68.97       59.21      2.06 o
  -7   5   1      142.03      140.08      2.80 o
  -6   5   1      107.48      123.46      2.54 o
  -5   5   1       75.91       85.39      1.85 o
  -4   5   1      165.29      179.89      2.98 o
  -3   5   1      440.87      421.43      4.85 o
  -2   5   1      426.05      416.78      5.09 o
  -1   5   1     2752.75     2589.79     24.50 o
   0   5   1     1114.15     1201.93     11.84 o
   1   5   1     2594.17     2586.66     24.56 o
   2   5   1        6.73        4.21      0.60 o
   3   5   1      924.53     1000.00     11.38 o
   4   5   1      577.27      577.06      7.37 o
   5   5   1       35.67       42.09      1.74 o
   6   5   1       19.35       24.94      1.56 o
   7   5   1      208.03      204.95      3.47 o
   8   5   1       16.16       15.74      1.69 o
   9   5   1       69.80       72.13      2.98 o
  10   5   1       66.95       73.80      3.23 o
  11   5   1       96.54      105.74      7.33 o
  12   5   1        5.33        3.64      2.87 o
  13   5   1        8.94       12.48      3.54 o
 -14   6   1        0.59        3.64      3.95 o
 -13   6   1        3.85        4.88      2.60 o
 -12   6   1        5.46        3.49      2.35 o
 -11   6   1        9.22        7.74      2.33 o
 -10   6   1        5.75        5.66      2.00 o
  -9   6   1       99.92       96.32      3.24 o
  -8   6   1       38.99       32.23      1.62 o
  -7   6   1       72.63       73.20      2.11 o
  -6   6   1      214.48      225.26      3.98 o
  -5   6   1       20.51       18.93      1.20 o
  -4   6   1       88.56       84.52      2.04 o
  -3   6   1      465.62      479.94      6.01 o
  -2   6   1      172.60      170.02      2.72 o
  -1   6   1      109.40      126.00      2.93 o
   0   6   1       58.70       57.24      1.34 o
   1   6   1     5074.18     5002.49     51.01 o
   2   6   1      488.17      537.74      6.66 o
   3   6   1     2389.75     2467.39     23.86 o
   4   6   1     1948.73     2044.25     22.16 o
   5   6   1      113.48      117.51      2.84 o
   6   6   1        0.01       -0.39      0.98 o
   7   6   1       25.03       27.16      1.83 o
   8   6   1        4.87        1.23      1.44 o
   9   6   1        0.02       -1.35      1.35 o
  10   6   1       60.55       53.80      3.40 o
  11   6   1        6.95        3.66      2.29 o
  12   6   1        1.57       -2.17      2.67 o
  13   6   1        0.58       -0.81      3.23 o
 -14   7   1        1.20        1.01      3.82 o
 -13   7   1        0.88        1.35      2.75 o
 -12   7   1        3.38        5.07      2.40 o
 -11   7   1        0.21       -1.91      1.91 o
 -10   7   1       80.80       77.54      3.62 o
  -9   7   1        5.94        8.35      1.87 o
  -8   7   1       30.59       26.51      1.84 o
  -7   7   1      139.67      137.06      3.27 o
  -6   7   1        3.46        3.47      1.69 o
  -5   7   1      908.56     1004.50     11.82 o
  -4   7   1     1145.15     1063.59     11.17 o
  -3   7   1       27.07       40.58      1.49 o
  -2   7   1       81.43       94.52      2.02 o
  -1   7   1       64.01       48.50      1.33 o
   0   7   1      247.56      231.76      3.51 o
   1   7   1     2264.73     2452.46     25.79 o
   2   7   1      177.44      147.45      2.80 o
   3   7   1      375.64      382.86      4.96 o
   4   7   1      293.13      325.38      5.01 o
   5   7   1        6.13        5.11      1.07 o
   6   7   1      221.29      207.17      4.17 o
   7   7   1       50.46       49.45      2.86 o
   8   7   1       49.48       44.14      2.39 o
   9   7   1        3.77        1.82      1.68 o
  10   7   1        0.26       -1.37      2.00 o
  11   7   1        0.01        2.16      2.32 o
  12   7   1       12.90       16.30      2.99 o
  13   7   1        3.96        5.33      3.11 o
 -13   8   1        4.31        4.74      2.71 o
 -12   8   1        1.73        3.31      2.51 o
 -11   8   1       15.03       18.19      2.67 o
 -10   8   1       65.91       65.24      3.53 o
  -9   8   1       28.16       26.08      2.36 o
  -8   8   1      125.09      130.31      4.02 o
  -7   8   1        6.16        5.00      1.26 o
  -6   8   1      502.52      490.24      6.42 o
  -5   8   1       19.76       21.88      1.30 o
  -4   8   1      676.68      736.40      9.08 o
  -3   8   1      273.80      299.21      4.46 o
  -2   8   1       35.42       35.08      1.29 o
  -1   8   1      159.79      141.71      2.45 o
   0   8   1       15.16       16.54      1.97 o
   1   8   1     2261.48     2470.13     26.16 o
   2   8   1     5096.77     5640.97     57.82 o
   3   8   1        0.20        2.12      0.87 o
   4   8   1        9.86        7.09      1.03 o
   5   8   1        1.89        0.35      0.87 o
   6   8   1       88.35       90.72      2.86 o
   7   8   1      323.60      316.68      5.72 o
   8   8   1       60.88       64.68      2.79 o
   9   8   1        1.78       -0.76      2.09 o
  10   8   1        0.19       -1.95      1.95 o
  11   8   1       12.22        9.47      2.61 o
  12   8   1        7.41        8.96      2.78 o
  13   8   1        0.05       -3.76      3.76 o
 -13   9   1        1.58       -2.43      2.47 o
 -12   9   1        0.87        3.96      2.58 o
 -11   9   1       29.80       36.35      3.24 o
 -10   9   1      117.38      132.69      5.58 o
  -9   9   1        8.47        9.10      1.92 o
  -8   9   1       28.85       30.90      2.45 o
  -7   9   1      159.35      147.50      3.31 o
  -6   9   1       71.06       65.67      2.22 o
  -5   9   1      345.72      340.92      5.36 o
  -4   9   1      171.00      189.92      3.57 o
  -3   9   1      316.25      318.57      4.83 o
  -2   9   1      307.70      252.57      3.71 o
  -1   9   1        2.13        3.36      0.71 o
   0   9   1      269.67      313.29      4.29 o
   1   9   1      623.93      750.93      9.17 o
   2   9   1        0.22        0.08      0.84 o
   3   9   1      219.23      196.81      3.70 o
   4   9   1       71.40       65.71      2.24 o
   5   9   1       75.19       75.36      2.28 o
   6   9   1        8.66        7.50      1.31 o
   7   9   1       79.81       81.52      3.04 o
   8   9   1        8.21        6.90      1.75 o
   9   9   1       83.31       82.36      4.90 o
  10   9   1        0.08       -1.59      2.06 o
  11   9   1       36.87       42.33      4.16 o
  12   9   1        4.52        2.57      2.62 o
  13   9   1        1.14       -0.21      3.02 o
 -13  10   1        6.19        5.41      2.47 o
 -12  10   1       27.20       25.36      2.91 o
 -11  10   1        7.36       15.60      2.49 o
 -10  10   1        2.90        5.16      2.31 o
  -9  10   1       17.87       16.83      2.05 o
  -8  10   1       10.03       10.58      1.76 o
  -7  10   1       33.68       27.82      1.80 o
  -6  10   1      339.89      309.29      5.36 o
  -5  10   1        3.01        1.13      1.08 o
  -4  10   1      273.54      283.16      4.71 o
  -3  10   1      138.15      162.64      3.29 o
  -2  10   1        2.02        3.07      0.82 o
  -1  10   1     1065.57      994.10     10.76 o
   0  10   1        8.25       10.66      0.97 o
   1  10   1       34.29       36.70      1.60 o
   2  10   1       20.91       19.63      1.35 o
   3  10   1      118.96      113.19      2.86 o
   4  10   1       17.17       17.37      1.49 o
   5  10   1      116.21      113.66      3.10 o
   6  10   1        1.11        0.62      1.19 o
   7  10   1      107.14      113.30      3.25 o
   8  10   1      181.22      186.30      4.31 o
   9  10   1        1.38        2.48      2.15 o
  10  10   1       43.22       42.67      3.37 o
  11  10   1       16.06       19.23      3.44 o
  12  10   1        0.02       -1.04      2.42 o
 -13  11   1        0.01        0.31      2.69 o
 -12  11   1       26.92       31.71      3.40 o
 -11  11   1       73.19       75.76      3.78 o
 -10  11   1        3.75        7.14      2.33 o
  -9  11   1       22.11       18.65      2.18 o
  -8  11   1       18.24       18.30      2.02 o
  -7  11   1       58.02       54.74      2.50 o
  -6  11   1      219.47      215.66      4.54 o
  -5  11   1       16.80       12.51      1.48 o
  -4  11   1        8.18       11.23      1.34 o
  -3  11   1      266.42      249.10      4.03 o
  -2  11   1      183.82      188.10      3.33 o
  -1  11   1       21.49       27.24      1.65 o
   0  11   1      341.42      374.88      5.17 o
   1  11   1      885.28      880.86      9.98 o
   2  11   1      109.05      113.70      2.93 o
   3  11   1      495.88      494.49      7.15 o
   4  11   1        2.65        0.78      1.12 o
   5  11   1       29.25       20.49      2.25 o
   6  11   1        0.02        0.39      1.26 o
   7  11   1       13.14       11.75      1.87 o
   8  11   1      155.50      158.82      4.87 o
   9  11   1      290.94      284.74      7.41 o
  10  11   1        0.21       -0.08      1.92 o
  11  11   1        7.56       10.17      2.90 o
  12  11   1        3.52        3.31      2.46 o
 -12  12   1       12.62       10.68      2.63 o
 -11  12   1       52.30       56.33      4.05 o
 -10  12   1        6.15        4.82      2.31 o
  -9  12   1       32.55       32.74      2.83 o
  -8  12   1        0.19       -1.42      1.68 o
  -7  12   1        8.15        5.54      1.88 o
  -6  12   1       77.18       72.85      2.84 o
  -5  12   1      511.94      505.56      7.61 o
  -4  12   1     1811.52     1709.56     19.58 o
  -3  12   1      187.11      166.19      3.38 o
  -2  12   1      460.69      451.40      6.10 o
  -1  12   1       56.44       50.03      1.89 o
   0  12   1      294.16      275.89      4.40 o
   1  12   1      454.04      411.68      5.78 o
   2  12   1      177.48      166.97      3.71 o
   3  12   1       65.19       60.92      3.02 o
   4  12   1        5.79        0.86      1.75 o
   5  12   1       80.47       81.17      2.93 o
   6  12   1       64.77       59.83      2.65 o
   7  12   1       10.12       10.05      1.95 o
   8  12   1      150.40      155.35      5.17 o
   9  12   1        0.57        4.88      2.05 o
  10  12   1        9.99       12.93      2.52 o
  11  12   1        0.22       -2.41      2.41 o
  12  12   1        0.05       -2.14      2.14 o
 -12  13   1        0.28       -2.48      2.66 o
 -11  13   1        3.57        8.67      3.21 o
 -10  13   1       11.88        6.30      2.72 o
  -9  13   1        2.10        0.09      1.98 o
  -8  13   1        4.12        0.85      1.82 o
  -7  13   1       49.00       47.00      2.93 o
  -6  13   1        0.27       -1.33      1.33 o
  -5  13   1      449.50      423.68      6.94 o
  -4  13   1     1029.62     1028.81     12.50 o
  -3  13   1      127.30      121.00      3.13 o
  -2  13   1       12.47       10.37      1.36 o
  -1  13   1       13.97       15.35      1.48 o
   0  13   1      999.16      958.03     11.02 o
   1  13   1     1341.61     1314.56     14.38 o
   2  13   1     1572.55     1440.51     15.62 o
   3  13   1      102.36      106.16      5.31 o
   4  13   1       14.83       11.81      1.58 o
   5  13   1        4.79        3.43      1.46 o
   6  13   1       27.91       23.18      2.09 o
   7  13   1       15.40       17.96      2.15 o
   8  13   1       81.66       78.23      3.87 o
   9  13   1        7.17        8.73      2.42 o
  10  13   1       16.87       14.03      3.34 o
  11  13   1        5.99       10.85      3.33 o
  12  13   1        0.64        2.19      5.11 o
 -12  14   1        0.02        1.85      3.16 o
 -11  14   1       10.70       12.71      3.54 o
 -10  14   1        9.82        8.93      3.14 o
  -9  14   1        0.56       -0.03      2.46 o
  -8  14   1       28.82       26.10      2.76 o
  -7  14   1        8.83       14.14      2.68 o
  -6  14   1       20.89       18.72      2.45 o
  -5  14   1      353.50      333.37      5.59 o
  -4  14   1      338.80      341.15      5.60 o
  -3  14   1       35.78       28.71      1.91 o
  -2  14   1        6.22        0.28      1.23 o
  -1  14   1        4.26        0.46      1.39 o
   0  14   1       23.54       33.03      3.48 o
   1  14   1     1068.52     1024.30     11.92 o
   2  14   1      422.65      413.63      6.22 o
   3  14   1       29.78       18.33      1.80 o
   4  14   1       37.70       30.50      2.09 o
   5  14   1       89.54       88.25      3.30 o
   6  14   1       29.76       30.39      2.45 o
   7  14   1        0.24       -1.73      1.73 o
   8  14   1        1.75        0.14      2.46 o
   9  14   1        0.01       -0.11      2.19 o
  10  14   1       54.84       57.31      4.71 o
  11  14   1        4.84        1.09      3.09 o
 -11  15   1        0.67        0.60      2.94 o
 -10  15   1        1.07       -2.55      2.55 o
  -9  15   1        3.48        4.09      2.66 o
  -8  15   1        1.48       -0.16      2.01 o
  -7  15   1       18.39       19.82      2.46 o
  -6  15   1        0.10        1.73      1.72 o
  -5  15   1       15.90       17.51      1.78 o
  -4  15   1      299.68      270.11      5.01 o
  -3  15   1       13.39       11.17      1.57 o
  -2  15   1        5.64        4.64      1.41 o
  -1  15   1      131.57      134.37      3.34 o
   0  15   1        1.10        0.69      1.47 o
   1  15   1       99.86       96.39      2.98 o
   2  15   1       76.31       68.88      2.59 o
   3  15   1       67.54       63.50      2.74 o
   4  15   1       42.43       36.05      2.31 o
   5  15   1        1.34        1.09      1.60 o
   6  15   1        2.82        2.19      1.61 o
   7  15   1        0.06       -1.16      2.21 o
   8  15   1        1.74       -1.55      2.03 o
   9  15   1        1.89        0.87      2.37 o
  10  15   1        4.86        4.12      3.49 o
  11  15   1        2.49       -0.80      3.02 o
 -11  16   1        0.00        3.46      3.82 o
 -10  16   1        9.28       10.80      3.20 o
  -9  16   1       17.90       13.63      3.24 o
  -8  16   1        0.34       -0.51      2.36 o
  -7  16   1        0.15        0.17      1.92 o
  -6  16   1       62.56       67.21      3.52 o
  -5  16   1       17.46       25.57      2.22 o
  -4  16   1       31.45       27.71      1.98 o
  -3  16   1        4.76        2.91      1.35 o
  -2  16   1        0.91        0.58      1.24 o
  -1  16   1       35.38       33.00      2.00 o
   0  16   1       45.12       46.60      2.25 o
   1  16   1       25.96       23.82      1.90 o
   2  16   1      177.49      153.83      4.44 o
   3  16   1       20.72       18.95      1.85 o
   4  16   1        2.90        7.23      1.56 o
   5  16   1       28.27       28.60      2.32 o
   6  16   1        6.07        2.74      2.02 o
   7  16   1        2.86        0.38      2.34 o
   8  16   1        4.51        6.62      2.45 o
   9  16   1        0.91        3.72      2.48 o
  10  16   1        0.14       -1.67      2.93 o
 -10  17   1        0.00        1.76      2.90 o
  -9  17   1        1.46        0.88      3.34 o
  -8  17   1        6.52       11.25      3.06 o
  -7  17   1       17.28       19.03      2.68 o
  -6  17   1        0.37       -1.88      1.88 o
  -5  17   1       21.45       18.76      2.25 o
  -4  17   1       12.91       12.53      2.01 o
  -3  17   1       35.23       38.37      2.22 o
  -2  17   1       12.28        8.34      1.58 o
  -1  17   1        8.86        9.43      1.58 o
   0  17   1       28.73       30.35      2.05 o
   1  17   1       31.59       30.52      2.05 o
   2  17   1        8.15        5.85      1.52 o
   3  17   1       14.98       11.29      1.74 o
   4  17   1        7.89       14.98      1.85 o
   5  17   1        0.01        0.79      1.66 o
   6  17   1        5.14        4.84      2.21 o
   7  17   1        3.37        5.67      2.37 o
   8  17   1       22.03       25.08      3.18 o
   9  17   1        5.70        8.94      3.56 o
  10  17   1        0.65        2.52      3.08 o
 -10  18   1        1.59        3.95      4.91 o
  -9  18   1        0.44        1.51      2.87 o
  -8  18   1       12.57       19.50      3.47 o
  -7  18   1        1.33        1.44      2.28 o
  -6  18   1        2.84        0.07      3.14 o
  -5  18   1        8.52        5.53      2.19 o
  -4  18   1       19.59       23.37      2.35 o
  -3  18   1       23.28       23.98      2.26 o
  -2  18   1        6.92        7.67      1.63 o
  -1  18   1        7.60        7.48      1.67 o
   0  18   1       16.76       18.85      1.86 o
   1  18   1        3.58        2.02      1.42 o
   2  18   1        1.47        2.33      1.49 o
   3  18   1       20.40       18.37      1.96 o
   4  18   1        0.57       -0.05      1.55 o
   5  18   1        4.79        4.46      2.00 o
   6  18   1       11.74       16.05      2.75 o
   7  18   1        2.82        6.55      2.57 o
   8  18   1        0.92        2.45      2.59 o
   9  18   1        0.38       -4.00      4.00 o
  -9  19   1        0.22       -1.00      2.84 o
  -8  19   1        1.56        1.87      2.95 o
  -7  19   1        0.72       -0.99      2.27 o
  -6  19   1        6.55        5.47      2.50 o
  -5  19   1        0.81        0.18      2.13 o
  -4  19   1        0.15       -0.83      1.71 o
  -3  19   1        0.16       -0.76      1.68 o
  -2  19   1        8.57       12.08      2.04 o
  -1  19   1       68.92       72.32      3.14 o
   0  19   1        7.57        6.12      1.70 o
   1  19   1        3.04        2.39      1.52 o
   2  19   1       10.23        6.46      1.65 o
   3  19   1       12.93       13.38      1.96 o
   4  19   1       11.24       14.42      2.31 o
   5  19   1       23.10       24.58      2.72 o
   6  19   1        1.80        5.78      2.49 o
   7  19   1        3.57        4.92      2.64 o
   8  19   1        5.90       10.51      2.82 o
  -8  20   1        1.39        2.34      3.09 o
  -7  20   1       19.14       20.45      3.74 o
  -6  20   1        1.37        1.74      2.40 o
  -5  20   1        4.60        4.54      2.37 o
  -4  20   1        0.72       -0.22      2.08 o
  -3  20   1        1.91        0.07      1.85 o
  -2  20   1       78.44       82.57      3.60 o
  -1  20   1        0.42        4.64      1.95 o
   0  20   1       13.41       12.63      1.95 o
   1  20   1        8.74       11.21      1.94 o
   2  20   1       12.89       13.54      2.02 o
   3  20   1        2.25       -0.40      1.82 o
   4  20   1        3.49        6.07      2.18 o
   5  20   1        8.21        5.36      2.52 o
   6  20   1        0.20        1.10      2.46 o
   7  20   1        3.57        0.24      2.49 o
   8  20   1        0.03        0.60      3.21 o
  -7  21   1        0.02       -0.65      2.78 o
  -6  21   1        0.17        0.52      2.39 o
  -5  21   1        0.77       -1.88      2.15 o
  -4  21   1        8.09       10.79      3.14 o
  -3  21   1        5.05        3.71      2.33 o
  -2  21   1       31.20       41.43      3.04 o
  -1  21   1        6.05        6.92      2.20 o
   0  21   1        4.79       10.21      2.33 o
   1  21   1        4.86        5.42      1.87 o
   2  21   1        4.83        5.74      2.12 o
   3  21   1        5.52        9.45      2.30 o
   4  21   1        3.37        5.10      2.22 o
   5  21   1       20.92       24.75      5.49 o
   6  21   1       10.84       14.92      3.10 o
   7  21   1       16.95       19.37      3.37 o
  -6  22   1        2.06        3.82      3.12 o
  -5  22   1        6.90        5.94      2.76 o
  -4  22   1        2.10        2.54      2.42 o
  -3  22   1       46.52       56.16      4.68 o
  -2  22   1        2.55        6.37      2.53 o
  -1  22   1       12.49       16.13      3.34 o
   0  22   1        4.91        4.66      2.31 o
   1  22   1       16.06       17.00      2.85 o
   2  22   1        7.70        6.46      2.55 o
   3  22   1        1.87        5.46      3.64 o
   4  22   1        2.13       -0.94      2.42 o
   5  22   1        4.56        5.60      2.73 o
   6  22   1        6.11        1.14      2.68 o
  -5  23   1        0.54        4.04      2.72 o
  -4  23   1        3.79        6.57      2.64 o
  -3  23   1        1.17        3.30      2.50 o
  -2  23   1        4.22        4.58      2.54 o
  -1  23   1        0.04       -1.24      2.26 o
   0  23   1        1.02       -3.44      3.44 o
   1  23   1        3.80        3.47      3.73 o
   2  23   1        1.10       -0.88      2.34 o
   3  23   1       13.89       14.94      3.42 o
   4  23   1        0.56        4.53      3.18 o
   5  23   1        0.24        9.44      4.01 o
  -3  24   1        2.45       -2.68      2.68 o
  -2  24   1        1.21       -0.44      2.66 o
  -1  24   1        2.15       -2.67      2.67 o
   0  24   1        1.04       -1.19      2.72 o
   1  24   1        0.03        1.16      3.13 o
   2  24   1        1.03        0.93      4.03 o
   3  24   1        6.90       13.78      5.11 o
 -14   0   2       41.16       49.07      5.47 o
 -12   0   2        4.38        0.57      2.86 o
 -10   0   2      160.82      151.39      7.52 o
  -8   0   2        0.43       -0.56      1.33 o
  -6   0   2        8.57        9.97      1.04 o
  -4   0   2    11353.82    11835.20    119.62 o
  -2   0   2    30240.28    29294.73    657.95 o
   0   0   2      406.06      354.12      3.94 o
   2   0   2       20.05       26.58      1.15 o
   4   0   2      911.18     1011.69     15.04 o
   6   0   2      369.56      355.98      7.19 o
   8   0   2       50.46       54.68      2.55 o
  10   0   2       81.02       73.72      4.40 o
  12   0   2       53.93       62.80     18.24 o
 -14   1   2        1.34       -2.53      3.22 o
 -13   1   2        2.77        1.30      2.30 o
 -12   1   2        1.97        1.51      1.70 o
 -11   1   2        0.49       -1.25      1.25 o
 -10   1   2        0.12       -0.40      1.24 o
  -9   1   2      127.40      118.07      2.43 o
  -8   1   2      168.70      181.60      2.84 o
  -7   1   2      207.61      204.95      2.84 o
  -6   1   2      119.85      121.60      1.94 o
  -5   1   2      910.30     1001.29      8.81 o
  -4   1   2        0.62        1.61      1.32 o
  -3   1   2    72559.91    65013.95    847.73 o
  -2   1   2    21870.10    21323.96    175.08 o
  -1   1   2     1518.86     1515.98     18.99 o
   0   1   2     2005.60     1869.62     36.04 o
   1   1   2      861.55      826.99      7.15 o
   2   1   2      421.15      430.38      4.16 o
   3   1   2     2754.79     2881.55     25.45 o
   4   1   2       53.76       71.75      1.81 o
   5   1   2      492.73      476.06      6.01 o
   6   1   2      396.03      380.28      4.79 o
   7   1   2        4.25        3.60      0.95 o
   8   1   2       43.37       36.90      1.54 o
   9   1   2       39.23       35.13      1.91 o
  10   1   2       40.08       33.19      2.41 o
  11   1   2        5.27       10.75      2.61 o
  12   1   2       11.43       10.91      2.92 o
  13   1   2        9.83       13.31      3.55 o
 -14   2   2        2.21       -1.12      2.99 o
 -13   2   2        3.96        1.79      2.73 o
 -12   2   2        5.17        6.34      2.10 o
 -11   2   2        3.74        0.77      1.37 o
 -10   2   2       16.12       20.72      1.86 o
  -9   2   2       35.41       40.37      1.56 o
  -8   2   2       31.51       27.11      1.28 o
  -7   2   2       20.79       26.22      1.10 o
  -6   2   2       20.43       19.56      0.89 o
  -5   2   2       74.28       57.62      1.25 o
  -4   2   2      420.66      485.69      4.29 o
  -3   2   2      684.69      721.28      5.60 o
  -2   2   2     3704.00     3731.57     27.08 o
  -1   2   2     2633.26     2634.53     20.17 o
   0   2   2      753.75      829.21      6.24 o
   1   2   2      783.02      782.98      6.77 o
   2   2   2     3416.08     3642.01     29.70 o
   3   2   2       22.29       21.08      0.88 o
   4   2   2     1808.66     1913.71     17.38 o
   5   2   2      896.19      964.12      9.57 o
   6   2   2       17.54       17.83      1.07 o
   7   2   2       16.45       13.27      1.12 o
   8   2   2        6.47        1.82      1.25 o
   9   2   2       50.76       56.79      2.24 o
  10   2   2      273.98      284.64      5.65 o
  11   2   2       21.63       26.04      3.07 o
  12   2   2        6.79       10.83      3.27 o
  13   2   2        1.57        0.53      2.92 o
 -14   3   2        3.16        2.39      3.11 o
 -13   3   2        4.39        6.88      2.95 o
 -12   3   2        0.16       -0.75      1.94 o
 -11   3   2       42.72       50.36      2.96 o
 -10   3   2        8.85       11.01      1.65 o
  -9   3   2        0.22       -0.99      0.99 o
  -8   3   2      406.86      407.13      5.08 o
  -7   3   2       46.91       40.10      1.40 o
  -6   3   2      210.58      217.07      2.99 o
  -5   3   2      899.39      917.56      8.77 o
  -4   3   2      326.43      337.29      3.60 o
  -3   3   2     2830.83     3005.39     28.05 o
  -2   3   2     3982.28     4169.26     33.47 o
  -1   3   2     8234.70     8221.71     81.55 o
   0   3   2     4664.35     4823.34     36.42 o
   1   3   2     3522.33     3792.34     32.77 o
   2   3   2     1536.25     1528.52     13.88 o
   3   3   2      275.12      312.45      4.39 o
   4   3   2      580.55      663.03      7.54 o
   5   3   2     1376.63     1465.40     13.85 o
   6   3   2       18.10       21.26      1.13 o
   7   3   2       27.26       25.49      1.31 o
   8   3   2        5.72        6.29      1.43 o
   9   3   2        7.49        6.09      1.61 o
  10   3   2      270.47      290.89      5.51 o
  11   3   2      102.72      114.87      5.75 o
  12   3   2       22.62       30.11      3.88 o
  13   3   2        5.53        9.47      4.67 o
 -14   4   2        9.14        6.57      3.30 o
 -13   4   2        5.87        4.06      2.49 o
 -12   4   2        4.07        2.24      2.05 o
 -11   4   2       13.95       12.45      2.19 o
 -10   4   2      115.80      112.53      3.33 o
  -9   4   2        0.32       -0.86      1.06 o
  -8   4   2      200.48      201.10      3.27 o
  -7   4   2       93.77      101.64      2.74 o
  -6   4   2      152.22      153.04      2.46 o
  -5   4   2      611.62      604.61      6.63 o
  -4   4   2     2926.01     2957.13     27.82 o
  -3   4   2      117.78      115.88      1.53 o
  -2   4   2      458.63      490.18      4.78 o
  -1   4   2        1.15       -0.18      0.29 o
   0   4   2     8665.15     8596.09     79.36 o
   1   4   2     1724.95     1784.02     15.91 o
   2   4   2      966.86     1044.14      9.86 o
   3   4   2       36.82       28.76      1.30 o
   4   4   2      102.47      113.14      2.57 o
   5   4   2      822.30      826.46     10.24 o
   6   4   2      195.48      201.11      4.01 o
   7   4   2      322.96      335.58      5.77 o
   8   4   2        1.37        1.46      1.90 o
   9   4   2       68.96       73.47      3.10 o
  10   4   2      255.04      256.75      5.19 o
  11   4   2       12.18        9.72      2.55 o
  12   4   2        0.91        4.25      2.91 o
  13   4   2        8.29        1.11      3.13 o
 -14   5   2       37.05       35.11      4.20 o
 -13   5   2        9.22       10.27      2.70 o
 -12   5   2        1.61        2.09      2.10 o
 -11   5   2        0.15        0.27      1.85 o
 -10   5   2       15.26       16.59      1.79 o
  -9   5   2       84.44       95.50      2.69 o
  -8   5   2        5.15       12.04      1.13 o
  -7   5   2        4.41        5.83      0.96 o
  -6   5   2      165.09      158.53      2.73 o
  -5   5   2      236.50      251.03      3.44 o
  -4   5   2      452.17      480.23      5.40 o
  -3   5   2      695.42      706.89      7.38 o
  -2   5   2     2164.27     2180.97     19.18 o
  -1   5   2      147.29      178.07      2.42 o
   0   5   2     2275.07     2349.02     22.36 o
   1   5   2      741.10      738.97      7.78 o
   2   5   2     1764.30     1827.81     19.54 o
   3   5   2      556.24      575.54      7.25 o
   4   5   2      466.21      432.39      6.04 o
   5   5   2      128.68      136.28      3.10 o
   6   5   2       55.14       53.67      2.17 o
   7   5   2       67.75       57.30      2.53 o
   8   5   2      140.26      142.34      4.18 o
   9   5   2       30.36       33.65      2.46 o
  10   5   2       39.94       43.51      2.80 o
  11   5   2       12.75        7.42      2.86 o
  12   5   2        0.10        2.34      2.85 o
  13   5   2        0.08        1.46      3.05 o
 -14   6   2       11.32        9.14      3.33 o
 -13   6   2        0.37        2.51      2.52 o
 -12   6   2       13.54        8.07      2.41 o
 -11   6   2        1.01       -0.94      1.90 o
 -10   6   2        0.20       -1.13      1.62 o
  -9   6   2        0.56       -0.38      1.09 o
  -8   6   2       14.67       18.55      1.28 o
  -7   6   2      143.86      158.19      2.96 o
  -6   6   2      409.96      409.42      5.18 o
  -5   6   2      245.11      247.69      3.86 o
  -4   6   2        0.10        0.59      0.58 o
  -3   6   2      126.21      133.70      2.36 o
  -2   6   2      134.67      129.79      2.09 o
  -1   6   2      740.42      772.73      8.08 o
   0   6   2      480.83      557.45      6.15 o
   1   6   2        5.87        8.12      0.80 o
   2   6   2       53.27       51.12      1.53 o
   3   6   2      220.99      258.28      4.13 o
   4   6   2      190.57      206.12      3.74 o
   5   6   2       84.15       77.54      2.75 o
   6   6   2        3.64        2.78      1.25 o
   7   6   2      468.27      459.21      7.22 o
   8   6   2       58.21       55.81      2.68 o
   9   6   2        2.03        0.70      1.71 o
  10   6   2       13.93       12.31      2.50 o
  11   6   2        0.10        0.24      2.18 o
  12   6   2       13.50       17.09      3.58 o
  13   6   2        3.78        4.18      3.22 o
 -14   7   2       10.51       12.03      3.40 o
 -13   7   2       21.87       20.14      3.91 o
 -12   7   2        1.04       -1.74      2.13 o
 -11   7   2       37.91       34.56      2.96 o
 -10   7   2       19.47       20.00      2.34 o
  -9   7   2       95.33       84.56      3.03 o
  -8   7   2      185.28      190.95      4.55 o
  -7   7   2       35.86       31.76      1.68 o
  -6   7   2        3.72        3.80      0.99 o
  -5   7   2      103.30      102.25      2.21 o
  -4   7   2     1329.84     1364.53     15.09 o
  -3   7   2        0.88        0.71      0.93 o
  -2   7   2      199.10      176.89      2.66 o
  -1   7   2     2122.62     2264.72     21.84 o
   0   7   2      524.69      563.72      6.94 o
   1   7   2        8.01        6.40      0.87 o
   2   7   2       22.17       21.12      1.23 o
   3   7   2      708.91      745.59      8.42 o
   4   7   2      233.14      227.59      4.07 o
   5   7   2      169.80      164.32      3.55 o
   6   7   2        1.44        3.57      1.31 o
   7   7   2       12.98       11.39      1.78 o
   8   7   2      268.73      265.63      5.51 o
   9   7   2       10.12        6.66      1.92 o
  10   7   2        1.41       -1.82      1.93 o
  11   7   2        4.66        3.71      3.33 o
  12   7   2        8.10        9.15      3.39 o
  13   7   2        0.06       -2.79      2.82 o
 -14   8   2        0.07       -0.22      2.97 o
 -13   8   2       25.23       30.27      3.42 o
 -12   8   2        4.83        7.45      2.56 o
 -11   8   2        0.21       -1.85      1.85 o
 -10   8   2       16.82       14.06      2.25 o
  -9   8   2        3.75        5.42      1.56 o
  -8   8   2        0.13       -1.04      1.57 o
  -7   8   2      134.74      140.41      3.27 o
  -6   8   2      197.63      177.09      3.25 o
  -5   8   2       53.28       60.22      1.80 o
  -4   8   2       50.90       40.72      1.55 o
  -3   8   2        0.24        1.73      0.80 o
  -2   8   2       85.24       99.57      2.02 o
  -1   8   2      376.50      416.61      5.09 o
   0   8   2       15.36       30.75      2.60 o
   1   8   2        1.36        1.23      0.77 o
   2   8   2       97.19      105.11      2.49 o
   3   8   2      336.42      366.36      5.50 o
   4   8   2       77.40       86.28      2.36 o
   5   8   2      907.28      882.87     11.24 o
   6   8   2      129.46      123.61      3.44 o
   7   8   2      703.27      664.55      9.58 o
   8   8   2       56.87       57.44      2.88 o
   9   8   2       13.06        5.96      1.96 o
  10   8   2        0.00       -1.87      1.87 o
  11   8   2        6.39        5.70      2.88 o
  12   8   2        5.96        6.90      3.24 o
  13   8   2        0.87       -2.36      3.71 o
 -13   9   2       22.99       25.62      3.40 o
 -12   9   2       41.13       49.02      3.70 o
 -11   9   2        9.04        9.19      2.42 o
 -10   9   2        7.05        5.79      2.73 o
  -9   9   2        3.54        3.78      1.71 o
  -8   9   2       23.16       23.06      1.93 o
  -7   9   2       13.93       14.49      1.74 o
  -6   9   2        0.00        0.15      0.93 o
  -5   9   2      188.05      199.75      3.71 o
  -4   9   2        2.77        2.30      0.86 o
  -3   9   2      493.81      457.51      5.70 o
  -2   9   2      202.12      188.96      3.07 o
  -1   9   2      788.75      770.77      8.54 o
   0   9   2      615.21      690.72      8.54 o
   1   9   2      115.82      137.75      2.87 o
   2   9   2       50.41       40.81      1.69 o
   3   9   2        4.68        0.34      0.95 o
   4   9   2        1.82        0.53      0.95 o
   5   9   2        2.56        3.89      1.18 o
   6   9   2        0.79       -0.63      1.14 o
   7   9   2      179.10      175.21      4.38 o
   8   9   2      214.30      211.06      5.08 o
   9   9   2       37.49       39.02      2.73 o
  10   9   2        0.66       -0.56      2.10 o
  11   9   2        9.29        6.40      3.13 o
  12   9   2        0.19        1.84      3.55 o
 -13  10   2       43.25       50.64      3.61 o
 -12  10   2        0.73        0.17      2.15 o
 -11  10   2       22.20       22.54      2.53 o
 -10  10   2       35.98       38.99      2.68 o
  -9  10   2        2.27        1.29      1.54 o
  -8  10   2       10.04       12.38      1.69 o
  -7  10   2      352.32      346.46      6.78 o
  -6  10   2       66.17       62.94      2.38 o
  -5  10   2      119.02      107.54      2.80 o
  -4  10   2       21.00       22.48      1.29 o
  -3  10   2        6.63        8.74      0.96 o
  -2  10   2       67.80       59.29      1.81 o
  -1  10   2       12.03       15.50      1.33 o
   0  10   2       82.24       77.52      2.21 o
   1  10   2      605.70      583.33      7.73 o
   2  10   2       53.90       54.47      2.05 o
   3  10   2      171.16      169.32      3.60 o
   4  10   2      112.18      110.65      3.05 o
   5  10   2       27.43       21.45      1.64 o
   6  10   2       31.40       30.02      1.92 o
   7  10   2      230.38      221.81      4.65 o
   8  10   2      158.65      161.42      4.16 o
   9  10   2        9.41       10.64      2.42 o
  10  10   2        2.25       -1.10      2.03 o
  11  10   2        0.10       -2.58      2.58 o
  12  10   2        1.28        1.32      2.62 o
 -13  11   2       16.83       12.58      3.09 o
 -12  11   2       57.96       58.90      3.64 o
 -11  11   2        0.27        3.80      2.15 o
 -10  11   2       14.23       16.35      2.53 o
  -9  11   2      106.72      108.32      4.62 o
  -8  11   2       41.78       42.20      2.68 o
  -7  11   2        3.06        2.07      2.84 o
  -6  11   2      103.37       88.29      2.94 o
  -5  11   2      368.41      365.54      5.83 o
  -4  11   2       49.73       45.20      1.76 o
  -3  11   2        1.96        3.78      0.91 o
  -2  11   2       25.80       33.37      1.50 o
  -1  11   2        0.09        2.27      0.84 o
   0  11   2       23.59       15.08      1.18 o
   1  11   2      129.40      158.12      3.41 o
   2  11   2      314.36      316.59      5.25 o
   3  11   2       26.52       13.70      1.44 o
   4  11   2       44.54       45.83      2.16 o
   5  11   2      131.55      133.92      3.63 o
   6  11   2        6.01        5.19      1.66 o
   7  11   2        0.40        3.41      1.60 o
   8  11   2      301.29      311.49      6.06 o
   9  11   2       10.51       17.27      2.35 o
  10  11   2        0.16        0.28      2.03 o
  11  11   2        4.35        1.41      3.09 o
  12  11   2        3.88        2.89      2.70 o
 -13  12   2       18.70       18.46      3.25 o
 -12  12   2        6.69        6.81      2.52 o
 -11  12   2       43.65       46.16      3.63 o
 -10  12   2        0.24       -0.39      2.30 o
  -9  12   2        7.59        4.10      2.41 o
  -8  12   2       23.70       20.35      2.32 o
  -7  12   2        0.36       -0.07      1.59 o
  -6  12   2        1.08        1.55      1.69 o
  -5  12   2      353.65      340.20      5.31 o
  -4  12   2      190.17      199.01      3.74 o
  -3  12   2       22.50       16.57      1.35 o
  -2  12   2      500.55      476.74      6.32 o
  -1  12   2       20.42       18.72      1.39 o
   0  12   2      224.81      224.15      3.93 o
   1  12   2       25.50       28.59      1.75 o
   2  12   2        8.68        4.06      1.65 o
   3  12   2        7.99        6.30      1.67 o
   4  12   2       32.50       31.54      2.15 o
   5  12   2        0.27       -1.27      1.27 o
   6  12   2       50.61       38.52      2.44 o
   7  12   2       94.37       83.67      3.39 o
   8  12   2        6.54        9.93      1.91 o
   9  12   2        5.97        5.28      2.06 o
  10  12   2        1.43        3.74      2.20 o
  11  12   2        0.56       -2.42      2.42 o
  12  12   2        0.39       -0.05      4.61 o
 -12  13   2        4.09        4.96      2.66 o
 -11  13   2        7.40        7.22      2.63 o
 -10  13   2        0.70        0.33      2.35 o
  -9  13   2        8.92        6.94      2.53 o
  -8  13   2       49.65       51.67      3.06 o
  -7  13   2       32.15       31.13      2.77 o
  -6  13   2        1.75        1.72      1.65 o
  -5  13   2      345.00      367.85      5.75 o
  -4  13   2       75.58       66.87      2.46 o
  -3  13   2       16.32       11.73      1.39 o
  -2  13   2       86.97       76.53      2.47 o
  -1  13   2     1273.62     1239.63     13.61 o
   0  13   2      480.92      438.12      6.20 o
   1  13   2       16.71       16.02      1.54 o
   2  13   2       20.97       19.50      1.75 o
   3  13   2        2.70        2.31      1.33 o
   4  13   2       14.09        8.43      1.82 o
   5  13   2       61.03       56.81      2.69 o
   6  13   2      136.73      139.90      4.13 o
   7  13   2        4.61        1.90      1.71 o
   8  13   2       98.66       94.49      4.31 o
   9  13   2        0.07        3.58      2.30 o
  10  13   2       24.94       31.64      3.42 o
  11  13   2        1.25       -0.37      3.05 o
 -12  14   2        0.18        0.20      2.94 o
 -11  14   2       14.99       16.10      2.98 o
 -10  14   2        1.04       -0.84      2.50 o
  -9  14   2        0.59        3.35      2.41 o
  -8  14   2        0.50        1.08      1.85 o
  -7  14   2        0.01       -1.13      1.70 o
  -6  14   2       10.58        8.82      1.73 o
  -5  14   2       73.87       74.07      2.99 o
  -4  14   2        0.31       -1.21      1.21 o
  -3  14   2      358.34      326.03      5.28 o
  -2  14   2       45.16       34.02      1.96 o
  -1  14   2      368.54      365.27      5.63 o
   0  14   2        0.07        6.89      1.45 o
   1  14   2        9.01        8.70      1.48 o
   2  14   2        8.04        3.70      1.42 o
   3  14   2      247.15      223.82      4.79 o
   4  14   2       13.00       11.80      1.78 o
   5  14   2       20.34       15.32      1.90 o
   6  14   2        0.01       -0.51      2.17 o
   7  14   2       22.48       16.98      2.22 o
   8  14   2       48.32       51.52      3.53 o
   9  14   2        4.17        8.64      2.55 o
  10  14   2        0.07       -0.27      2.40 o
  11  14   2        0.05        2.65      3.24 o
 -11  15   2        0.98       -1.74      2.44 o
 -10  15   2        6.23        9.54      3.05 o
  -9  15   2        4.98        1.67      2.50 o
  -8  15   2       54.83       53.38      3.35 o
  -7  15   2        1.88       -1.21      1.74 o
  -6  15   2       39.34       45.62      2.88 o
  -5  15   2       26.65       26.24      2.12 o
  -4  15   2      117.46      114.88      3.25 o
  -3  15   2      173.16      178.99      3.92 o
  -2  15   2      123.00      112.46      3.19 o
  -1  15   2      100.01      107.05      3.07 o
   0  15   2      188.39      187.21      4.01 o
   1  15   2       29.77       22.32      1.78 o
   2  15   2      544.83      473.94      7.90 o
   3  15   2      201.95      177.23      5.55 o
   4  15   2        0.65       -0.04      1.54 o
   5  15   2        0.09       -1.44      1.44 o
   6  15   2        0.41       -1.55      1.57 o
   7  15   2        3.95        1.40      2.03 o
   8  15   2        0.00       -0.84      2.16 o
   9  15   2        9.95        9.29      2.73 o
  10  15   2        3.39        5.06      3.10 o
 -11  16   2        1.57        1.68      3.12 o
 -10  16   2        0.06       -2.43      2.70 o
  -9  16   2        0.76       -0.39      2.62 o
  -8  16   2       44.40       48.80      3.96 o
  -7  16   2        0.36        3.89      2.03 o
  -6  16   2       11.29       10.06      2.35 o
  -5  16   2        1.56        1.06      1.50 o
  -4  16   2       26.60       24.69      2.11 o
  -3  16   2       39.59       37.61      2.11 o
  -2  16   2        0.03        1.28      1.27 o
  -1  16   2       44.42       49.99      2.50 o
   0  16   2       16.22       19.15      1.73 o
   1  16   2       92.62       89.46      2.96 o
   2  16   2      182.50      154.48      3.86 o
   3  16   2       57.83       43.32      2.54 o
   4  16   2       38.24       40.03      2.54 o
   5  16   2        0.49        1.42      1.64 o
   6  16   2        0.91        2.22      1.79 o
   7  16   2       11.77       12.37      2.62 o
   8  16   2        4.44       -0.18      2.84 o
   9  16   2        0.94        0.04      2.47 o
  10  16   2        1.79        2.75      3.12 o
 -10  17   2        2.25        0.82      2.77 o
  -9  17   2       19.07       18.88      3.42 o
  -8  17   2       45.01       45.96      4.11 o
  -7  17   2       14.64       12.97      2.46 o
  -6  17   2       28.49       32.52      2.83 o
  -5  17   2        1.29        1.97      1.87 o
  -4  17   2        7.07        7.54      1.76 o
  -3  17   2       11.16        8.73      1.78 o
  -2  17   2       64.10       62.26      3.17 o
  -1  17   2        4.65        2.55      1.39 o
   0  17   2       23.02       24.68      1.92 o
   1  17   2        0.13        1.02      1.33 o
   2  17   2       25.65       16.66      1.82 o
   3  17   2       25.77       19.01      1.94 o
   4  17   2       14.75       17.34      2.14 o
   5  17   2        0.41       -0.21      1.58 o
   6  17   2       19.32       21.65      2.79 o
   7  17   2       15.96       14.18      2.79 o
   8  17   2        0.58       -2.57      2.57 o
   9  17   2        4.85        6.01      3.95 o
 -10  18   2        1.63       -3.31      3.31 o
  -9  18   2        0.68        1.82      2.92 o
  -8  18   2       31.16       33.97      3.85 o
  -7  18   2        0.23        4.36      2.70 o
  -6  18   2       26.47       31.62      2.95 o
  -5  18   2        0.80        1.37      1.95 o
  -4  18   2        3.37        2.24      1.68 o
  -3  18   2        9.58        9.31      1.88 o
  -2  18   2        0.00        0.52      1.64 o
  -1  18   2       10.77       11.93      1.76 o
   0  18   2      129.92      142.87      3.81 o
   1  18   2       11.53       13.66      2.40 o
   2  18   2       21.19       18.35      1.96 o
   3  18   2       75.04       80.79      3.13 o
   4  18   2        6.90        4.75      1.68 o
   5  18   2       51.69       58.56      3.32 o
   6  18   2        0.00       -0.68      2.26 o
   7  18   2        7.73        9.12      2.75 o
   8  18   2        8.53       10.11      4.69 o
   9  18   2        3.64        3.94      2.72 o
  -9  19   2        0.49        2.92      3.12 o
  -8  19   2        2.55        3.09      2.99 o
  -7  19   2        0.38        1.93      2.79 o
  -6  19   2        0.30       -1.15      1.97 o
  -5  19   2        5.86        6.62      2.23 o
  -4  19   2       17.59       16.84      2.54 o
  -3  19   2        0.20        0.23      2.11 o
  -2  19   2        1.20       -0.50      2.37 o
  -1  19   2        0.12       -1.59      1.59 o
   0  19   2        9.18       10.20      1.80 o
   1  19   2       11.11       11.78      1.80 o
   2  19   2        7.55        8.05      1.76 o
   3  19   2        1.76        4.55      1.70 o
   4  19   2       16.05       10.70      2.07 o
   5  19   2       37.59       45.39      3.25 o
   6  19   2       18.01       20.73      3.01 o
   7  19   2        5.83        5.45      2.67 o
   8  19   2        4.11        1.23      2.60 o
  -8  20   2        0.04        0.10      3.03 o
  -7  20   2        0.85        1.36      4.64 o
  -6  20   2        1.56       -0.25      2.27 o
  -5  20   2       26.89       27.73      3.05 o
  -4  20   2       23.82       31.82      3.05 o
  -3  20   2       44.11       64.81      3.78 o
  -2  20   2      183.89      215.26      5.59 o
  -1  20   2       22.53       29.02      2.68 o
   0  20   2       12.01       13.86      2.52 o
   1  20   2       12.38       11.37      2.14 o
   2  20   2        0.07       -1.68      1.68 o
   3  20   2       14.37       23.09      2.74 o
   4  20   2        1.45        3.42      2.21 o
   5  20   2        0.38       -1.03      2.09 o
   6  20   2       25.78       34.31      3.60 o
   7  20   2        0.85        0.20      2.61 o
  -8  21   2        0.07        1.46      5.17 o
  -7  21   2        0.03       -1.28      2.88 o
  -6  21   2        0.07       -0.19      2.72 o
  -5  21   2        2.32        3.57      2.38 o
  -4  21   2        0.08       -1.51      2.20 o
  -3  21   2      117.07      141.23      5.33 o
  -2  21   2        4.90        8.54      2.55 o
  -1  21   2       20.58       20.79      2.60 o
   0  21   2        2.00       -1.87      1.87 o
   1  21   2        0.00       -1.02      1.91 o
   2  21   2        3.72        2.23      2.31 o
   3  21   2        0.83       -0.60      2.25 o
   4  21   2       12.81       18.24      3.07 o
   5  21   2       11.58        8.51      3.33 o
   6  21   2        1.37        2.30      3.07 o
  -6  22   2        0.09        0.31      2.84 o
  -5  22   2        3.96       -0.94      2.47 o
  -4  22   2        2.10        2.67      3.00 o
  -3  22   2        1.91        5.06      2.55 o
  -2  22   2       45.55       49.93      3.71 o
  -1  22   2        1.82       -2.08      2.08 o
   0  22   2        1.01       -0.04      1.96 o
   1  22   2        2.37        0.54      2.11 o
   2  22   2       10.75       10.95      2.74 o
   3  22   2        0.52        2.47      2.45 o
   4  22   2        1.88        6.55      3.98 o
   5  22   2        0.91        5.73      3.32 o
  -5  23   2        0.45        4.86      3.79 o
  -4  23   2        0.67       -2.23      2.23 o
  -3  23   2       49.56       56.57      4.02 o
  -2  23   2        2.74        4.45      2.52 o
  -1  23   2        0.61       -0.16      2.38 o
   0  23   2        0.03        1.96      2.89 o
   1  23   2        0.07       -0.33      2.77 o
   2  23   2        0.90       -2.39      5.38 o
   3  23   2       28.73       39.31      3.82 o
   4  23   2       11.97       20.84      4.01 o
  -3  24   2        1.38        0.05      2.47 o
  -2  24   2        6.43        3.57      2.54 o
  -1  24   2        0.01        1.55      3.30 o
   0  24   2        0.43       -4.51      5.24 o
   1  24   2        0.01       -3.82      4.50 o
   2  24   2        0.11       -1.32      3.28 o
 -15   0   3       13.61       10.22      6.10 o
 -13   0   3        3.26        4.34      3.26 o
 -11   0   3        9.07       15.77      2.36 o
  -9   0   3       29.07       28.97      2.35 o
  -7   0   3       61.96       63.73      2.13 o
  -5   0   3     1806.85     1832.32     26.24 o
  -3   0   3     1129.85     1150.41     13.61 o
  -1   0   3    12508.94    12283.35    142.12 o
   1   0   3       55.61       58.46      1.47 o
   3   0   3      145.99      169.98      3.94 o
   5   0   3       25.70       25.05      1.91 o
   7   0   3        4.07        0.30      1.96 o
   9   0   3      199.52      203.97      8.50 o
  11   0   3        0.24       -2.40      2.40 o
  13   0   3       17.52       20.48      4.94 o
 -15   1   3        5.48        5.14      3.87 o
 -14   1   3        5.68        7.86      3.06 o
 -13   1   3        2.83        4.92      2.70 o
 -12   1   3       23.67       24.53      2.61 o
 -11   1   3        0.04       -1.26      1.26 o
 -10   1   3       83.32       80.09      2.60 o
  -9   1   3        1.80       -0.76      1.05 o
  -8   1   3        8.50        9.21      0.90 o
  -7   1   3       11.97       11.76      0.84 o
  -6   1   3       88.63       97.02      3.25 o
  -5   1   3      150.04      156.80      2.08 o
  -4   1   3       33.07       40.00      0.90 o
  -3   1   3     5093.00     5323.19     38.65 o
  -2   1   3     7411.48     7492.39     66.30 o
  -1   1   3      578.87      568.82      4.92 o
   0   1   3     1199.09     1266.83      9.89 o
   1   1   3        3.91        7.22      0.43 o
   2   1   3       54.27       55.86      1.18 o
   3   1   3     1720.25     1717.37     17.00 o
   4   1   3     2468.36     2728.76     26.50 o
   5   1   3       62.28       69.76      2.09 o
   6   1   3       34.36       28.28      1.55 o
   7   1   3       29.93       35.01      1.60 o
   8   1   3      115.20      108.91      3.22 o
   9   1   3       27.85       24.66      2.14 o
  10   1   3       63.22       69.32      3.02 o
  11   1   3        6.85        5.76      1.91 o
  12   1   3        4.91       10.16      2.89 o
  13   1   3        6.54        4.75      4.57 o
 -15   2   3       18.30       20.66      4.60 o
 -14   2   3        3.41        3.65      2.93 o
 -13   2   3        1.11        4.97      2.21 o
 -12   2   3        9.72        9.83      2.25 o
 -11   2   3       30.55       30.92      2.22 o
 -10   2   3       33.53       33.38      2.09 o
  -9   2   3      117.51      113.15      2.87 o
  -8   2   3       56.32       58.74      1.64 o
  -7   2   3      266.10      253.48      3.18 o
  -6   2   3     1274.17     1314.80     12.32 o
  -5   2   3      201.98      232.92      2.87 o
  -4   2   3     1051.01     1093.83      9.29 o
  -3   2   3     1401.06     1440.06     11.95 o
  -2   2   3     3949.03     4017.85     40.85 o
  -1   2   3       68.94       51.90      0.86 o
   0   2   3        0.21        1.39      0.32 o
   1   2   3     2524.26     2688.39     21.96 o
   2   2   3       21.37       20.28      0.76 o
   3   2   3     2124.84     2289.94     22.25 o
   4   2   3     1024.42     1116.64     11.83 o
   5   2   3      173.39      182.57      2.83 o
   6   2   3        9.95       10.62      0.97 o
   7   2   3       39.87       43.92      1.90 o
   8   2   3       10.31        6.08      1.56 o
   9   2   3       26.79       31.65      1.99 o
  10   2   3        2.13        3.75      1.73 o
  11   2   3        6.11        4.10      2.17 o
  12   2   3        1.49        2.73      2.94 o
  13   2   3        0.04        1.07      3.02 o
 -14   3   3        3.85        4.03      2.91 o
 -13   3   3        3.69        4.04      2.26 o
 -12   3   3       92.91       93.68      4.08 o
 -11   3   3        0.11       -0.26      1.40 o
 -10   3   3        4.27        4.78      1.49 o
  -9   3   3       50.14       53.56      2.27 o
  -8   3   3      105.25       98.59      2.18 o
  -7   3   3       29.67       33.74      1.27 o
  -6   3   3      180.12      188.41      2.97 o
  -5   3   3      632.99      616.82      6.19 o
  -4   3   3        0.50        0.51      0.63 o
  -3   3   3      553.03      490.52      4.88 o
  -2   3   3      261.81      284.76      2.92 o
  -1   3   3      404.54      368.03      3.43 o
   0   3   3      137.30      141.06      1.68 o
   1   3   3      831.10      886.36      7.75 o
   2   3   3     1839.21     1942.66     17.52 o
   3   3   3     1158.41     1222.58     13.73 o
   4   3   3      225.63      261.74      3.92 o
   5   3   3      198.20      221.33      3.73 o
   6   3   3      310.32      304.18      4.83 o
   7   3   3       11.55       10.37      1.52 o
   8   3   3        0.25       -0.95      1.71 o
   9   3   3        0.90        2.98      1.62 o
  10   3   3        4.32        5.07      1.99 o
  11   3   3       18.92       21.76      2.95 o
  12   3   3       21.29       16.19      3.77 o
  13   3   3        7.65        4.03      5.49 o
 -14   4   3       30.33       40.15      4.22 o
 -13   4   3        1.40       -0.10      2.73 o
 -12   4   3        0.40        1.93      1.94 o
 -11   4   3        0.62       -1.40      1.40 o
 -10   4   3      134.47      121.79      3.46 o
  -9   4   3       68.46       68.73      3.81 o
  -8   4   3       68.32       63.99      1.88 o
  -7   4   3        3.27        5.20      0.82 o
  -6   4   3        0.00       -0.70      0.70 o
  -5   4   3      387.06      367.68      4.18 o
  -4   4   3       30.31       28.12      0.87 o
  -3   4   3      194.12      228.45      2.39 o
  -2   4   3     1644.12     1647.67     17.44 o
  -1   4   3        2.35        2.78      0.56 o
   0   4   3     3298.82     3315.93     28.75 o
   1   4   3      108.27      123.80      1.71 o
   2   4   3      857.20      809.87      8.01 o
   3   4   3      478.24      543.29      6.98 o
   4   4   3        0.21        1.52      0.88 o
   5   4   3      134.35      134.32      3.73 o
   6   4   3        1.22       -0.51      1.15 o
   7   4   3      361.54      335.96      6.08 o
   8   4   3       54.45       53.18      4.25 o
   9   4   3        4.42        8.63      1.97 o
  10   4   3       40.06       40.13      2.81 o
  11   4   3       34.48       38.86      3.36 o
  12   4   3       10.17        6.11      3.18 o
  13   4   3        4.98        3.02      3.19 o
 -14   5   3        0.01       -0.83      2.33 o
 -13   5   3       17.65       23.35      4.19 o
 -12   5   3       30.10       32.19      2.88 o
 -11   5   3        0.00        0.00      1.76 o
 -10   5   3        8.38        5.14      1.55 o
  -9   5   3        0.44       -0.77      1.19 o
  -8   5   3       40.92       40.27      1.85 o
  -7   5   3        6.11        6.00      0.86 o
  -6   5   3      129.21      120.00      2.13 o
  -5   5   3     2122.10     2095.76     20.38 o
  -4   5   3      923.53      856.39      8.19 o
  -3   5   3      221.75      191.60      2.60 o
  -2   5   3      190.48      178.88      2.65 o
  -1   5   3     2014.17     2170.62     19.12 o
   0   5   3        3.02        0.93      0.45 o
   1   5   3     2300.78     2596.36     22.90 o
   2   5   3        0.30        1.62      0.49 o
   3   5   3       48.25       53.27      1.92 o
   4   5   3        0.77        3.73      1.37 o
   5   5   3      233.07      260.88      5.12 o
   6   5   3       22.18       21.97      2.06 o
   7   5   3     1120.44     1118.18     14.35 o
   8   5   3       18.73       14.97      2.04 o
   9   5   3      149.51      147.08      4.42 o
  10   5   3       10.09        9.26      2.09 o
  11   5   3        2.07        1.27      2.27 o
  12   5   3        0.99        3.73      3.05 o
  13   5   3        0.08       -2.36      2.83 o
 -14   6   3        3.34        3.92      2.98 o
 -13   6   3       37.21       39.61      3.38 o
 -12   6   3        0.77        0.07      1.97 o
 -11   6   3        1.51       -1.71      1.71 o
 -10   6   3       47.27       42.68      2.32 o
  -9   6   3       19.97       18.43      2.79 o
  -8   6   3       62.72       58.31      2.09 o
  -7   6   3        6.53        7.12      0.92 o
  -6   6   3        9.60       11.20      0.93 o
  -5   6   3        9.19        7.11      0.75 o
  -4   6   3        5.68        8.77      0.98 o
  -3   6   3       46.69       46.03      1.17 o
  -2   6   3       41.39       56.87      2.20 o
  -1   6   3     2260.18     2467.96     23.58 o
   0   6   3     1367.28     1390.89     13.86 o
   1   6   3     1513.06     1636.09     17.72 o
   2   6   3      212.65      239.35      3.07 o
   3   6   3      297.25      327.35      4.97 o
   4   6   3       27.43       32.70      1.64 o
   5   6   3      148.67      140.80      3.40 o
   6   6   3       43.88       49.50      2.32 o
   7   6   3      289.42      299.77      5.79 o
   8   6   3       13.00        9.57      1.91 o
   9   6   3       18.29       20.26      2.29 o
  10   6   3       22.04       16.51      2.32 o
  11   6   3       32.43       34.88      3.35 o
  12   6   3       16.68       21.35      3.99 o
  13   6   3        0.20       -0.29      3.11 o
 -14   7   3        0.09        1.96      2.97 o
 -13   7   3        4.34        4.87      2.51 o
 -12   7   3        2.62       -1.91      1.91 o
 -11   7   3        0.27       -1.59      1.76 o
 -10   7   3        1.62        1.71      1.51 o
  -9   7   3       35.50       39.10      2.18 o
  -8   7   3      221.78      217.76      3.90 o
  -7   7   3      247.42      257.81      3.94 o
  -6   7   3      112.14      119.36      2.43 o
  -5   7   3      140.29      146.33      2.55 o
  -4   7   3      655.38      647.32      7.17 o
  -3   7   3        9.79        8.97      0.75 o
  -2   7   3     2248.50     2433.58     23.37 o
  -1   7   3     7094.26     7607.45     70.55 o
   0   7   3     5857.79     6227.78     58.07 o
   1   7   3     1017.64     1136.56     12.88 o
   2   7   3     3038.07     3257.04     34.20 o
   3   7   3       53.41       53.00      1.82 o
   4   7   3      720.64      708.60      9.22 o
   5   7   3      746.66      731.25      9.76 o
   6   7   3       76.39       73.51      2.80 o
   7   7   3        1.45       -1.59      1.59 o
   8   7   3       30.64       22.50      2.21 o
   9   7   3        3.01        0.32      1.74 o
  10   7   3        0.14       -0.67      1.80 o
  11   7   3        0.00       -1.65      2.24 o
  12   7   3        7.17       10.49      3.39 o
 -14   8   3        1.13        1.76      4.02 o
 -13   8   3       75.74       84.83      4.45 o
 -12   8   3        4.03        1.03      2.19 o
 -11   8   3        1.24        2.34      2.00 o
 -10   8   3       21.02       20.27      2.35 o
  -9   8   3       88.70       88.39      3.92 o
  -8   8   3        2.13        3.00      2.44 o
  -7   8   3      150.73      147.36      3.47 o
  -6   8   3      362.83      361.54      4.94 o
  -5   8   3        1.24        0.49      0.76 o
  -4   8   3       81.85       70.96      1.82 o
  -3   8   3      317.84      325.50      4.24 o
  -2   8   3      341.76      403.59      4.96 o
  -1   8   3       26.30       35.11      1.99 o
   0   8   3      492.26      530.04      6.81 o
   1   8   3     1153.11     1190.33     13.58 o
   2   8   3      143.45      124.35      2.82 o
   3   8   3        0.13        0.03      0.60 o
   4   8   3      236.49      219.38      5.06 o
   5   8   3       97.85      107.13      3.17 o
   6   8   3       97.12       85.14      3.16 o
   7   8   3       16.21       11.02      2.20 o
   8   8   3       55.45       51.96      2.78 o
   9   8   3        2.19        1.13      1.75 o
  10   8   3        4.61       -0.39      2.16 o
  11   8   3        2.24        6.83      2.66 o
  12   8   3        0.48        1.90      3.08 o
 -14   9   3        6.16        5.51      3.89 o
 -13   9   3        1.67        0.66      2.57 o
 -12   9   3       19.49       18.42      2.88 o
 -11   9   3       11.56       12.26      2.40 o
 -10   9   3       38.79       39.30      2.59 o
  -9   9   3        8.74        6.72      1.71 o
  -8   9   3       77.87       78.20      2.82 o
  -7   9   3      602.59      592.13      8.34 o
  -6   9   3       46.40       52.59      2.02 o
  -5   9   3       40.86       37.75      1.49 o
  -4   9   3      277.01      282.74      4.03 o
  -3   9   3       98.79       85.39      1.99 o
  -2   9   3       32.80       44.53      1.73 o
  -1   9   3       66.34       99.72      2.38 o
   0   9   3     1186.16     1228.87     14.00 o
   1   9   3      105.20       89.79      2.39 o
   2   9   3        0.17       -0.57      0.91 o
   3   9   3      295.45      328.40      5.34 o
   4   9   3      118.81      117.14      2.87 o
   5   9   3       33.93       26.54      1.78 o
   6   9   3       76.95       90.78      3.32 o
   7   9   3        4.72        6.79      1.85 o
   8   9   3       31.84       32.23      2.47 o
   9   9   3        1.02       -1.71      1.77 o
  10   9   3       24.54       25.98      3.00 o
  11   9   3        1.08       -1.29      2.33 o
  12   9   3        8.09        8.06      3.38 o
 -13  10   3        1.24        3.33      2.42 o
 -12  10   3        0.00        1.31      2.03 o
 -11  10   3        0.55       -1.21      1.77 o
 -10  10   3        0.35       -1.02      1.66 o
  -9  10   3        8.05        6.91      2.87 o
  -8  10   3        5.69        3.71      1.48 o
  -7  10   3       10.22       12.97      1.75 o
  -6  10   3      105.43       99.33      3.08 o
  -5  10   3        6.42        6.61      1.01 o
  -4  10   3       32.65       32.14      1.42 o
  -3  10   3      132.19      138.68      2.68 o
  -2  10   3      425.40      417.03      5.39 o
  -1  10   3       11.39       13.53      1.06 o
   0  10   3        0.47       -0.04      0.82 o
   1  10   3      120.73      125.16      2.94 o
   2  10   3       50.51       46.84      2.23 o
   3  10   3      108.04       98.49      2.84 o
   4  10   3        0.17       -1.37      1.37 o
   5  10   3       28.97       42.71      2.12 o
   6  10   3     1926.73     1818.76     19.57 o
   7  10   3       18.49       22.69      2.02 o
   8  10   3        8.79        9.41      1.90 o
   9  10   3        0.64       -1.11      1.81 o
  10  10   3        2.29        0.96      2.32 o
  11  10   3        8.38        4.64      3.52 o
  12  10   3        1.02       -0.17      3.15 o
 -13  11   3        0.75        2.92      2.94 o
 -12  11   3        2.10        0.01      2.14 o
 -11  11   3        0.49        0.08      1.94 o
 -10  11   3       12.77       11.41      2.11 o
  -9  11   3       32.91       29.25      3.07 o
  -8  11   3       46.85       50.02      2.80 o
  -7  11   3      344.23      350.78      6.81 o
  -6  11   3      161.54      157.99      3.77 o
  -5  11   3       23.18       30.43      1.85 o
  -4  11   3       12.03       10.85      1.11 o
  -3  11   3      155.44      155.41      3.01 o
  -2  11   3       42.36       48.72      1.75 o
  -1  11   3      174.88      167.37      3.10 o
   0  11   3      469.02      425.75      6.27 o
   1  11   3       73.60       87.36      2.80 o
   2  11   3       15.31       19.73      1.55 o
   3  11   3       24.11       18.38      1.60 o
   4  11   3        0.04       -1.21      1.21 o
   5  11   3      835.75      802.39     11.07 o
   6  11   3       61.87       69.32      2.82 o
   7  11   3       56.10       48.05      2.50 o
   8  11   3        1.31        1.34      1.63 o
   9  11   3        0.21        1.51      1.90 o
  10  11   3        4.95        0.39      2.00 o
  11  11   3        0.12        0.78      2.59 o
 -13  12   3       16.70       24.73      3.86 o
 -12  12   3        0.79        0.17      2.46 o
 -11  12   3        0.52       -1.75      2.15 o
 -10  12   3        2.29        1.62      2.09 o
  -9  12   3       14.92       12.18      2.69 o
  -8  12   3      108.76      111.00      4.33 o
  -7  12   3      139.40      148.91      4.47 o
  -6  12   3      646.75      638.36      9.12 o
  -5  12   3       40.89       43.12      1.90 o
  -4  12   3        7.40        6.19      1.16 o
  -3  12   3        2.14       -0.32      0.91 o
  -2  12   3        3.80        2.67      0.99 o
  -1  12   3      203.68      210.84      3.97 o
   0  12   3       98.76       84.35      3.03 o
   1  12   3      184.68      200.57      4.12 o
   2  12   3        3.71        5.73      1.32 o
   3  12   3       64.24       68.63      2.66 o
   4  12   3        0.44       -1.72      1.72 o
   5  12   3        0.69       -1.56      1.56 o
   6  12   3      150.12      121.93      4.15 o
   7  12   3       11.64        9.86      1.93 o
   8  12   3      105.64      114.86      3.81 o
   9  12   3        0.33       -2.05      2.05 o
  10  12   3        0.57        0.20      2.14 o
  11  12   3        5.87        9.35      3.21 o
 -12  13   3        3.11       -2.11      2.33 o
 -11  13   3        4.51        4.43      2.39 o
 -10  13   3        4.52        4.64      2.24 o
  -9  13   3       39.29       38.08      3.51 o
  -8  13   3      119.61      121.51      4.99 o
  -7  13   3      299.46      307.28      6.58 o
  -6  13   3      112.14      121.10      3.82 o
  -5  13   3      187.86      173.42      4.14 o
  -4  13   3        0.75       -1.18      1.18 o
  -3  13   3        0.42       -1.03      1.03 o
  -2  13   3      709.96      659.87      8.24 o
  -1  13   3      238.58      234.88      4.22 o
   0  13   3       31.34       33.38      1.79 o
   1  13   3        1.69        0.19      1.19 o
   2  13   3       60.69       51.96      2.31 o
   3  13   3        2.41       -1.24      1.24 o
   4  13   3       20.12       14.22      1.84 o
   5  13   3        6.67        7.60      1.77 o
   6  13   3       14.26       18.67      2.16 o
   7  13   3       21.03       27.56      2.49 o
   8  13   3       37.91       36.25      4.88 o
   9  13   3        0.05        1.74      2.27 o
  10  13   3        0.52        1.23      2.47 o
  11  13   3        0.58        2.55      3.07 o
 -12  14   3        0.25       -1.84      2.80 o
 -11  14   3        1.41        4.66      2.51 o
 -10  14   3       12.17        8.37      2.53 o
  -9  14   3        0.20        0.32      2.44 o
  -8  14   3        6.73        7.33      2.51 o
  -7  14   3       39.55       38.67      4.30 o
  -6  14   3        4.26        4.15      3.10 o
  -5  14   3       51.24       46.39      2.42 o
  -4  14   3       77.39       72.25      3.34 o
  -3  14   3        5.68        0.30      1.37 o
  -2  14   3     1202.26     1163.92     13.13 o
  -1  14   3     1539.95     1477.13     16.00 o
   0  14   3      377.52      330.26      5.39 o
   1  14   3       26.87       24.49      1.93 o
   2  14   3        0.16        1.75      1.32 o
   3  14   3        2.23        1.32      1.39 o
   4  14   3        1.03       -1.36      1.36 o
   5  14   3       30.91       29.95      2.28 o
   6  14   3        0.60        0.62      1.62 o
   7  14   3       10.04        7.69      1.96 o
   8  14   3        0.03        0.49      2.26 o
   9  14   3        1.57        6.25      2.51 o
  10  14   3        9.19        9.50      3.43 o
 -12  15   3        0.28        7.30      4.78 o
 -11  15   3        2.43       -0.29      2.28 o
 -10  15   3       11.62       12.79      2.74 o
  -9  15   3        4.74        3.17      2.54 o
  -8  15   3       68.41       69.94      4.16 o
  -7  15   3        0.34       -1.79      1.79 o
  -6  15   3        7.61       11.67      2.07 o
  -5  15   3       16.43       17.02      1.91 o
  -4  15   3       28.74       29.52      2.10 o
  -3  15   3        3.15       -1.40      1.40 o
  -2  15   3      385.89      379.91      5.96 o
  -1  15   3      828.89      765.35      9.65 o
   0  15   3        1.11        0.39      1.29 o
   1  15   3        0.57       -0.23      1.29 o
   2  15   3       17.68       18.82      1.99 o
   3  15   3        0.07       -1.66      1.67 o
   4  15   3       23.39       23.21      2.16 o
   5  15   3       19.04       19.85      2.20 o
   6  15   3       16.08       15.92      2.22 o
   7  15   3        5.47        4.66      2.00 o
   8  15   3        6.00        4.69      2.48 o
   9  15   3        6.99        7.15      2.83 o
  10  15   3        0.00        3.53      2.94 o
 -11  16   3        0.09        2.04      2.96 o
 -10  16   3        1.77        3.09      2.70 o
  -9  16   3        0.48       -1.91      2.56 o
  -8  16   3        9.45        7.84      3.19 o
  -7  16   3       41.55       40.10      3.49 o
  -6  16   3      128.02      143.62      4.75 o
  -5  16   3        0.45       -1.49      1.49 o
  -4  16   3       26.26       22.97      2.35 o
  -3  16   3       17.93       14.90      1.95 o
  -2  16   3       58.99       59.44      2.94 o
  -1  16   3        0.60        4.35      1.36 o
   0  16   3       15.62       10.39      1.55 o
   1  16   3       22.67       18.14      2.04 o
   2  16   3       18.81       18.30      2.04 o
   3  16   3       36.20       34.01      2.41 o
   4  16   3        3.17        3.24      1.71 o
   5  16   3       12.27        8.29      1.95 o
   6  16   3        0.89        0.42      1.78 o
   7  16   3       10.91       16.25      3.57 o
   8  16   3       35.35       43.75      3.78 o
   9  16   3        1.00        0.34      2.53 o
  10  16   3       12.17       16.05      6.97 o
 -11  17   3        3.80        6.83      5.51 o
 -10  17   3        3.86       11.38      3.18 o
  -9  17   3        2.66        3.46      2.81 o
  -8  17   3       23.39       25.02      3.38 o
  -7  17   3        6.45        9.74      2.82 o
  -6  17   3       22.10       20.81      2.51 o
  -5  17   3       32.16       29.61      2.76 o
  -4  17   3       20.46       19.21      2.29 o
  -3  17   3      136.28      138.77      4.13 o
  -2  17   3        3.87        6.85      1.71 o
  -1  17   3       13.23       21.17      1.84 o
   0  17   3        5.31        5.00      1.47 o
   1  17   3        0.00       -0.99      1.28 o
   2  17   3        0.26        0.20      1.86 o
   3  17   3      115.27      127.18      4.17 o
   4  17   3        9.89       10.85      2.03 o
   5  17   3        0.82        1.29      1.83 o
   6  17   3        6.12       11.27      2.26 o
   7  17   3        0.78        1.26      2.23 o
   8  17   3        2.80        1.13      2.46 o
   9  17   3       12.48       14.38      3.22 o
 -10  18   3        0.46        2.32      5.90 o
  -9  18   3        1.39       -0.15      2.67 o
  -8  18   3       13.03        7.01      2.99 o
  -7  18   3        6.34        2.17      2.60 o
  -6  18   3        0.58        0.74      2.01 o
  -5  18   3        7.60        6.87      2.20 o
  -4  18   3       24.56       21.34      2.52 o
  -3  18   3        1.32        2.09      1.60 o
  -2  18   3        4.92        3.90      1.65 o
  -1  18   3        0.02       -0.62      1.47 o
   0  18   3        0.41       -1.32      1.32 o
   1  18   3        8.29        8.70      1.69 o
   2  18   3        0.12        0.56      1.50 o
   3  18   3        1.38        1.84      1.65 o
   4  18   3        0.07        1.18      1.80 o
   5  18   3       23.85       22.89      2.66 o
   6  18   3        0.18        0.52      2.18 o
   7  18   3        5.84        6.89      2.62 o
   8  18   3       20.23       20.08      3.26 o
  -9  19   3        4.73        3.02      3.70 o
  -8  19   3        7.55        2.15      2.87 o
  -7  19   3        7.61        7.00      2.93 o
  -6  19   3        0.42       -1.02      2.74 o
  -5  19   3        3.85        6.41      2.22 o
  -4  19   3       25.54       28.66      2.82 o
  -3  19   3       41.54       49.15      3.30 o
  -2  19   3       16.25       14.77      2.16 o
  -1  19   3        8.32        5.77      2.11 o
   0  19   3        7.58        4.04      1.79 o
   1  19   3       20.69       23.29      2.34 o
   2  19   3        0.10        2.13      1.78 o
   3  19   3        0.02       -1.26      1.66 o
   4  19   3        0.07        2.58      1.85 o
   5  19   3        1.46        7.78      2.58 o
   6  19   3        1.00        5.04      2.57 o
   7  19   3        7.27       11.76      3.05 o
   8  19   3        0.98        1.79      5.90 o
  -8  20   3        1.02       -2.68      2.68 o
  -7  20   3        0.00       -2.54      2.54 o
  -6  20   3        0.88        0.79      2.75 o
  -5  20   3       31.87       33.92      3.26 o
  -4  20   3       16.14       21.65      2.81 o
  -3  20   3        0.99        5.57      2.27 o
  -2  20   3        0.02       -0.69      2.04 o
  -1  20   3       32.07       31.28      2.98 o
   0  20   3        1.04       -1.60      1.60 o
   1  20   3        0.55        1.39      1.87 o
   2  20   3        0.85       -0.41      1.88 o
   3  20   3       19.02       23.63      3.16 o
   4  20   3        2.66        4.67      2.32 o
   5  20   3        0.71        1.20      3.02 o
   6  20   3        0.01        1.94      2.95 o
   7  20   3        0.04       -0.64      3.01 o
  -8  21   3        0.13        0.33      4.78 o
  -7  21   3        0.97        3.11      3.17 o
  -6  21   3       14.81       17.01      3.51 o
  -5  21   3        1.46       -0.89      2.80 o
  -4  21   3       29.51       36.22      3.50 o
  -3  21   3       14.24       13.75      2.74 o
  -2  21   3        7.02        7.63      2.51 o
  -1  21   3        3.45        2.94      2.25 o
   0  21   3        7.58        8.90      2.44 o
   1  21   3        1.03       -0.55      1.90 o
   2  21   3        5.34        7.26      2.26 o
   3  21   3       19.63       20.34      2.75 o
   4  21   3        8.73        9.98      2.92 o
   5  21   3        0.11       -0.12      2.63 o
   6  21   3        0.01       -2.92      2.92 o
  -6  22   3        3.69       12.07      3.41 o
  -5  22   3        8.03        4.59      3.14 o
  -4  22   3        0.27       -2.19      2.23 o
  -3  22   3        0.78        1.82      2.32 o
  -2  22   3       25.56       26.11      3.62 o
  -1  22   3        3.39        1.37      2.27 o
   0  22   3        1.05        1.44      2.35 o
   1  22   3       25.17       30.63      3.28 o
   2  22   3       17.15       21.03      3.11 o
   3  22   3       34.31       47.20      4.48 o
   4  22   3       43.14       52.63      4.67 o
   5  22   3        4.52        1.66      3.90 o
  -5  23   3        0.12        4.08      5.17 o
  -4  23   3        0.78       -1.76      2.71 o
  -3  23   3        2.88        1.27      2.66 o
  -2  23   3        2.57        0.94      4.71 o
  -1  23   3        6.53        2.14      2.53 o
   0  23   3        1.87       -0.88      2.96 o
   1  23   3        0.00       -0.12      2.43 o
   2  23   3        0.05        4.75      3.10 o
   3  23   3       20.42       32.54      4.31 o
  -3  24   3        9.18       -0.41      3.44 o
  -2  24   3        1.24       -2.31      2.31 o
  -1  24   3        0.43       -0.66      2.48 o
   0  24   3        0.02       -2.28      2.41 o
   1  24   3        0.20       -0.01      4.25 o
 -14   0   4        0.32       -0.07      4.44 o
 -12   0   4       41.28       37.29      3.12 o
 -10   0   4        8.11        7.34      1.89 o
  -8   0   4       94.10       99.70      3.44 o
  -6   0   4    10371.95    10808.17    108.76 o
  -4   0   4      170.85      152.16      2.45 o
  -2   0   4     1266.86     1213.67     20.92 o
   0   0   4      125.27      141.48      2.10 o
   2   0   4     2165.73     2346.69     27.81 o
   4   0   4      273.72      280.44      5.86 o
   6   0   4      103.88       96.21      4.10 o
   8   0   4       67.70       71.77      8.58 o
  10   0   4        4.06        4.44      2.57 o
  12   0   4        2.27        1.10      5.17 o
 -15   1   4        6.70        4.89      3.84 o
 -14   1   4        1.15       -2.46      2.46 o
 -13   1   4       30.32       33.88      2.95 o
 -12   1   4        3.36        2.91      1.58 o
 -11   1   4        0.22        1.82      1.39 o
 -10   1   4        0.39        1.15      1.15 o
  -9   1   4        0.01        0.88      1.03 o
  -8   1   4       11.84        9.66      1.26 o
  -7   1   4      138.20      156.92      2.48 o
  -6   1   4     2265.62     2315.01     18.16 o
  -5   1   4     6131.44     6488.58     48.96 o
  -4   1   4      707.29      769.03      6.67 o
  -3   1   4        1.18        1.30      0.46 o
  -2   1   4     1471.07     1543.85     16.18 o
  -1   1   4      353.73      360.06      3.13 o
   0   1   4      438.17      525.26      4.24 o
   1   1   4      505.40      544.09      5.12 o
   2   1   4      459.21      545.83      5.37 o
   3   1   4      244.03      313.35      4.26 o
   4   1   4       10.40        7.14      0.95 o
   5   1   4        0.80       -0.14      0.86 o
   6   1   4      138.83      129.10      3.11 o
   7   1   4      453.29      417.90      6.41 o
   8   1   4       32.96       32.06      2.19 o
   9   1   4      114.72      124.22      3.78 o
  10   1   4       39.43       42.77      2.67 o
  11   1   4        0.24       -0.25      1.77 o
  12   1   4        1.21       -0.43      2.45 o
  13   1   4        0.28       -3.03      3.03 o
 -15   2   4        0.10        2.50      3.61 o
 -14   2   4        0.91       -2.39      2.39 o
 -13   2   4        3.63        6.00      2.23 o
 -12   2   4       14.38       16.42      2.44 o
 -11   2   4       96.59       99.47      3.35 o
 -10   2   4        6.99        6.66      1.46 o
  -9   2   4        0.05       -0.99      0.99 o
  -8   2   4       41.07       42.87      1.75 o
  -7   2   4        7.78        9.30      0.95 o
  -6   2   4     4518.35     4705.59     43.98 o
  -5   2   4     2842.99     3081.82     25.04 o
  -4   2   4       15.77       26.71      0.73 o
  -3   2   4      866.35      917.65      7.88 o
  -2   2   4      306.05      291.51      3.02 o
  -1   2   4     2197.73     2165.30     18.85 o
   0   2   4      834.65      894.05      7.69 o
   1   2   4      342.84      367.23      3.71 o
   2   2   4     2203.75     2516.99     21.06 o
   3   2   4       23.09       13.30      0.96 o
   4   2   4      351.24      400.94      5.35 o
   5   2   4        1.50        3.65      1.00 o
   6   2   4       51.93       44.36      2.11 o
   7   2   4      742.76      728.56      9.42 o
   8   2   4       63.73       52.18      2.54 o
   9   2   4       22.28       18.71      2.04 o
  10   2   4        0.07        1.44      1.69 o
  11   2   4       12.69       11.68      2.34 o
  12   2   4        5.55        6.77      3.22 o
  13   2   4       18.60       17.93      3.99 o
 -15   3   4        0.03        0.84      3.47 o
 -14   3   4        1.23        0.94      2.54 o
 -13   3   4        1.66        7.18      2.31 o
 -12   3   4        3.10        0.11      1.63 o
 -11   3   4        0.20        0.26      1.43 o
 -10   3   4        7.57        9.98      1.57 o
  -9   3   4       81.57       80.59      3.68 o
  -8   3   4      544.10      515.83      6.46 o
  -7   3   4        0.12        1.80      0.94 o
  -6   3   4      321.87      337.12      5.12 o
  -5   3   4      665.36      710.04      7.53 o
  -4   3   4      929.48      941.99      8.17 o
  -3   3   4        5.03        6.67      0.39 o
  -2   3   4      320.59      338.00      3.69 o
  -1   3   4     1692.18     1820.36     14.11 o
   0   3   4       97.13      111.53      1.43 o
   1   3   4     1920.06     2089.27     17.40 o
   2   3   4     1915.56     2016.87     18.30 o
   3   3   4       61.26       55.21      1.84 o
   4   3   4       19.16       29.48      1.41 o
   5   3   4        6.69        7.55      1.14 o
   6   3   4      693.55      691.70      8.72 o
   7   3   4      605.21      599.56      8.22 o
   8   3   4       41.09       46.41      2.50 o
   9   3   4        5.30        3.55      1.65 o
  10   3   4       23.19       20.05      2.47 o
  11   3   4        0.06       -0.72      2.25 o
  12   3   4        2.59        3.97      3.02 o
 -14   4   4        2.46        1.23      2.49 o
 -13   4   4       11.62        9.61      3.25 o
 -12   4   4       25.67       29.71      2.69 o
 -11   4   4       49.16       51.06      2.57 o
 -10   4   4        8.37       11.08      1.61 o
  -9   4   4       19.05       19.60      1.64 o
  -8   4   4      382.39      372.73      5.17 o
  -7   4   4      128.43      127.85      2.20 o
  -6   4   4        5.00        2.49      0.68 o
  -5   4   4        0.09        2.46      0.67 o
  -4   4   4       77.60       81.38      1.26 o
  -3   4   4     1147.21     1230.38      9.83 o
  -2   4   4       75.12      101.12      1.75 o
  -1   4   4       17.74       27.41      0.80 o
   0   4   4       18.95        9.58      0.61 o
   1   4   4      148.22      158.74      2.39 o
   2   4   4       55.67       71.18      1.79 o
   3   4   4      443.93      410.11      5.79 o
   4   4   4       12.28        7.79      1.14 o
   5   4   4      121.58      122.75      3.16 o
   6   4   4       14.97       10.15      1.66 o
   7   4   4      358.79      366.27      6.53 o
   8   4   4      536.02      542.51      8.74 o
   9   4   4        4.85        4.73      1.81 o
  10   4   4       10.20       10.30      2.19 o
  11   4   4        1.63        4.81      2.60 o
  12   4   4        4.89        5.72      3.31 o
 -14   5   4        4.17        6.11      2.56 o
 -13   5   4       18.72       25.96      2.87 o
 -12   5   4        2.03        5.04      2.08 o
 -11   5   4       24.85       22.93      2.12 o
 -10   5   4        1.21        1.41      1.42 o
  -9   5   4       16.92       23.75      1.76 o
  -8   5   4      133.74      137.78      2.93 o
  -7   5   4       19.57       20.98      1.04 o
  -6   5   4      137.04      134.19      2.29 o
  -5   5   4       91.40       85.93      1.49 o
  -4   5   4      172.06      169.95      2.18 o
  -3   5   4       38.66       71.82      1.33 o
  -2   5   4      282.22      300.43      3.12 o
  -1   5   4      325.72      311.20      3.58 o
   0   5   4     3576.53     3688.93     32.10 o
   1   5   4      561.02      624.53      5.93 o
   2   5   4      417.23      499.38      5.36 o
   3   5   4      356.85      385.33      5.62 o
   4   5   4      348.35      355.79      5.58 o
   5   5   4       46.55       44.45      2.06 o
   6   5   4      262.06      239.48      4.86 o
   7   5   4       50.62       52.72      3.25 o
   8   5   4      158.93      154.55      4.37 o
   9   5   4        9.32        9.83      1.98 o
  10   5   4       27.40       27.90      2.67 o
  11   5   4        0.13        0.87      2.40 o
  12   5   4        1.34        0.39      3.00 o
 -14   6   4       13.43       15.85      2.92 o
 -13   6   4        5.44        3.87      2.30 o
 -12   6   4        1.86        3.52      2.03 o
 -11   6   4       50.32       45.98      2.56 o
 -10   6   4       88.18       82.69      3.42 o
  -9   6   4       13.38       14.41      1.62 o
  -8   6   4      184.31      183.76      3.43 o
  -7   6   4      410.76      405.24      5.40 o
  -6   6   4      133.53      132.93      2.10 o
  -5   6   4      245.97      271.70      2.83 o
  -4   6   4      301.82      295.80      3.21 o
  -3   6   4        7.16        5.49      0.51 o
  -2   6   4      203.76      239.70      3.08 o
  -1   6   4        0.01       -0.51      0.51 o
   0   6   4     2091.74     2174.15     19.45 o
   1   6   4      814.66      916.81      9.60 o
   2   6   4      102.83       91.63      1.67 o
   3   6   4      383.26      402.51      5.91 o
   4   6   4        0.80        0.91      1.12 o
   5   6   4      108.08      113.10      3.24 o
   6   6   4      115.11      104.23      3.39 o
   7   6   4        2.77        0.34      1.49 o
   8   6   4       89.36       84.13      3.41 o
   9   6   4        4.22        4.98      1.87 o
  10   6   4       12.52        9.81      2.44 o
  11   6   4        1.29        3.52      2.66 o
  12   6   4        0.83       -3.46      5.63 o
 -14   7   4        0.94        2.66      2.55 o
 -13   7   4       14.16       13.04      2.69 o
 -12   7   4        4.65        5.66      2.16 o
 -11   7   4       30.27       24.02      3.26 o
 -10   7   4        1.94        0.41      1.64 o
  -9   7   4       33.26       33.29      2.04 o
  -8   7   4       14.09       13.18      1.33 o
  -7   7   4        3.18        3.66      0.93 o
  -6   7   4        0.18       -0.42      0.63 o
  -5   7   4       60.36       42.31      1.29 o
  -4   7   4      269.81      254.42      4.04 o
  -3   7   4      123.50      120.03      3.05 o
  -2   7   4      127.82      131.44      2.26 o
  -1   7   4       50.40       69.53      1.58 o
   0   7   4      604.41      650.84      6.71 o
   1   7   4       34.53       26.19      1.14 o
   2   7   4      550.21      588.90      6.50 o
   3   7   4      179.75      183.37      3.33 o
   4   7   4       16.80       12.40      1.40 o
   5   7   4     1201.60     1150.13     14.18 o
   6   7   4      201.46      184.66      4.49 o
   7   7   4        4.24        3.90      1.65 o
   8   7   4       37.12       36.21      2.55 o
   9   7   4        0.24       -1.99      1.99 o
  10   7   4        4.05        0.61      2.11 o
  11   7   4        6.54        4.77      3.15 o
  12   7   4        0.78        4.19      3.20 o
 -14   8   4        5.23        6.33      3.16 o
 -13   8   4        6.73        8.41      2.68 o
 -12   8   4        0.17       -0.46      2.03 o
 -11   8   4        0.14        0.04      1.89 o
 -10   8   4        0.92       -1.75      1.75 o
  -9   8   4        4.39        3.48      1.53 o
  -8   8   4       13.78       12.97      1.56 o
  -7   8   4        1.49        7.39      1.31 o
  -6   8   4       10.86        8.34      1.02 o
  -5   8   4       42.19       29.01      1.41 o
  -4   8   4     1275.75     1263.76     14.27 o
  -3   8   4      186.76      166.84      2.68 o
  -2   8   4       59.90       58.79      2.70 o
  -1   8   4       63.47       74.92      1.85 o
   0   8   4      675.06      725.79      8.86 o
   1   8   4      244.62      229.59      3.43 o
   2   8   4        0.00       -0.47      0.69 o
   3   8   4      185.76      198.78      3.59 o
   4   8   4       10.83       11.77      1.31 o
   5   8   4      453.79      409.48      6.78 o
   6   8   4        0.93       -1.56      1.56 o
   7   8   4       25.33       28.76      2.28 o
   8   8   4       23.32       28.26      2.39 o
   9   8   4        0.00        1.43      1.77 o
  10   8   4       15.32       17.33      2.88 o
  11   8   4        5.53        5.57      2.64 o
  12   8   4        0.83        1.67      3.29 o
 -14   9   4       18.07       17.89      3.19 o
 -13   9   4        9.00        9.70      2.42 o
 -12   9   4        5.63        8.10      2.16 o
 -11   9   4        9.35        8.60      2.01 o
 -10   9   4       47.98       42.32      3.24 o
  -9   9   4      118.14      122.11      3.70 o
  -8   9   4       32.97       32.70      2.09 o
  -7   9   4       19.57       20.43      2.08 o
  -6   9   4       13.03       14.96      1.30 o
  -5   9   4        7.85        3.86      1.09 o
  -4   9   4       19.91       18.62      1.08 o
  -3   9   4       72.96       61.73      1.71 o
  -2   9   4       69.80       49.23      1.60 o
  -1   9   4      306.94      321.74      4.78 o
   0   9   4        0.25        2.33      0.85 o
   1   9   4      190.91      199.59      4.94 o
   2   9   4       24.41       24.36      1.87 o
   3   9   4       31.02       34.60      1.33 o
   4   9   4      116.72      112.21      3.00 o
   5   9   4      511.97      514.30      7.32 o
   6   9   4      469.61      466.18      7.69 o
   7   9   4        0.75        1.87      1.59 o
   8   9   4        0.00       -1.24      1.61 o
   9   9   4        6.21        7.18      2.09 o
  10   9   4        0.50       -2.19      2.19 o
  11   9   4        0.84        2.43      2.62 o
  12   9   4        5.99        6.96      3.52 o
 -13  10   4        9.08       11.85      2.53 o
 -12  10   4        0.57       -1.33      2.04 o
 -11  10   4       25.25       21.73      2.43 o
 -10  10   4       37.02       35.54      2.54 o
  -9  10   4       31.46       33.67      2.67 o
  -8  10   4        3.31        5.85      2.50 o
  -7  10   4       18.55       20.87      1.83 o
  -6  10   4        1.14       -0.96      0.96 o
  -5  10   4       74.98       82.13      2.12 o
  -4  10   4       92.02      100.40      2.27 o
  -3  10   4        4.70        4.25      0.84 o
  -2  10   4       24.25       22.18      1.37 o
  -1  10   4       19.28       16.21      1.23 o
   0  10   4       11.34        9.68      1.11 o
   1  10   4        4.40        5.56      1.09 o
   2  10   4       13.60       10.80      1.12 o
   3  10   4       66.98       58.89      1.83 o
   4  10   4      175.16      175.94      5.20 o
   5  10   4      446.00      429.97      6.59 o
   6  10   4       78.95       69.17      2.77 o
   7  10   4       45.92       40.13      2.39 o
   8  10   4       22.54       26.72      3.18 o
   9  10   4       20.87       18.26      2.47 o
  10  10   4       12.34        7.90      2.93 o
  11  10   4        0.54       -0.24      2.53 o
 -13  11   4        1.68       -0.50      2.31 o
 -12  11   4        0.46       -0.95      2.01 o
 -11  11   4        3.48        0.51      2.13 o
 -10  11   4        6.64        8.64      2.25 o
  -9  11   4       30.66       27.41      2.64 o
  -8  11   4       81.42       92.75      3.77 o
  -7  11   4       43.89       51.25      3.29 o
  -6  11   4       30.58       25.66      1.75 o
  -5  11   4       93.22       87.73      2.76 o
  -4  11   4       39.44       37.15      1.66 o
  -3  11   4      138.54      138.53      2.79 o
  -2  11   4        0.51       -0.18      0.83 o
  -1  11   4       44.41       50.21      1.98 o
   0  11   4       86.22       93.10      3.27 o
   1  11   4       62.51       63.44      2.33 o
   2  11   4       17.67       15.85      1.79 o
   3  11   4        4.70        2.54      1.15 o
   4  11   4       60.21       59.98      3.46 o
   5  11   4        2.62        7.13      1.73 o
   6  11   4       15.83       12.92      1.76 o
   7  11   4        4.82        4.63      1.65 o
   8  11   4        2.71        2.71      1.66 o
   9  11   4        0.73        0.74      1.88 o
  10  11   4        0.76       -2.10      2.10 o
  11  11   4        0.21       -1.18      2.53 o
 -13  12   4        5.74        4.59      3.16 o
 -12  12   4        3.05        3.72      2.94 o
 -11  12   4        2.97        2.20      2.23 o
 -10  12   4        2.82        1.21      2.07 o
  -9  12   4        0.01        2.50      2.02 o
  -8  12   4      201.62      204.84      6.19 o
  -7  12   4       44.90       45.48      2.64 o
  -6  12   4        0.26       -0.24      1.40 o
  -5  12   4       79.02       73.01      2.64 o
  -4  12   4       86.84       92.68      2.47 o
  -3  12   4      275.14      243.61      4.04 o
  -2  12   4       40.55       37.62      1.69 o
  -1  12   4        0.20        0.17      1.00 o
   0  12   4      106.33       81.89      2.65 o
   1  12   4       41.48       44.98      2.10 o
   2  12   4       71.51       67.28      2.58 o
   3  12   4        0.33        0.52      1.21 o
   4  12   4        0.17        1.66      1.65 o
   5  12   4      382.78      360.93      9.72 o
   6  12   4       50.79       48.16      2.76 o
   7  12   4        0.09        0.20      1.77 o
   8  12   4       16.03       11.93      2.09 o
   9  12   4        6.75        5.39      2.25 o
  10  12   4        0.91       -1.16      2.18 o
  11  12   4        0.34       -2.47      2.47 o
 -12  13   4        0.33       -0.58      2.24 o
 -11  13   4        4.01        2.58      2.31 o
 -10  13   4        6.00        2.36      2.53 o
  -9  13   4        3.71        4.94      2.12 o
  -8  13   4        4.06        1.87      3.04 o
  -7  13   4      107.43      109.00      3.98 o
  -6  13   4       49.87       48.71      2.68 o
  -5  13   4       35.10       29.54      2.02 o
  -4  13   4       57.29       51.17      2.64 o
  -3  13   4       70.57       82.24      2.54 o
  -2  13   4      160.43      156.25      3.33 o
  -1  13   4       30.19       33.61      2.35 o
   0  13   4        0.70       -1.09      1.09 o
   1  13   4       22.62       25.26      1.85 o
   2  13   4        0.67       -0.60      1.28 o
   3  13   4        4.58        3.10      1.48 o
   4  13   4      145.17      127.47      3.81 o
   5  13   4        0.20        1.65      1.62 o
   6  13   4       57.03       48.82      2.83 o
   7  13   4        0.92        1.38      1.77 o
   8  13   4        0.76       -0.27      1.98 o
   9  13   4       13.02       15.41      3.01 o
  10  13   4        0.57       -1.76      3.68 o
 -12  14   4        2.30        4.39      3.03 o
 -11  14   4        0.07       -2.08      2.23 o
 -10  14   4        0.00       -1.36      2.13 o
  -9  14   4        7.27        5.32      2.61 o
  -8  14   4       15.39       19.73      2.78 o
  -7  14   4       82.25       81.18      5.72 o
  -6  14   4       22.69       22.48      2.28 o
  -5  14   4       18.71       15.21      2.07 o
  -4  14   4      119.19      119.68      3.54 o
  -3  14   4      601.97      578.00      8.56 o
  -2  14   4        0.61        0.96      1.27 o
  -1  14   4      317.27      262.58      4.68 o
   0  14   4      231.28      191.74      4.01 o
   1  14   4      234.21      189.68      4.29 o
   2  14   4        1.35       -0.08      1.38 o
   3  14   4        1.10       -1.34      1.34 o
   4  14   4        0.12       -0.02      1.50 o
   5  14   4       38.46       31.00      2.38 o
   6  14   4        4.33        3.60      1.81 o
   7  14   4        8.90        8.04      2.15 o
   8  14   4        0.50       -0.57      1.99 o
   9  14   4        0.09       -2.33      2.33 o
  10  14   4        0.00       -2.51      2.51 o
 -12  15   4        0.99       -2.33      2.84 o
 -11  15   4        2.56        3.67      2.48 o
 -10  15   4        2.98        2.59      2.34 o
  -9  15   4        5.64        3.81      2.27 o
  -8  15   4        4.23        1.19      2.27 o
  -7  15   4       21.68       21.91      3.58 o
  -6  15   4      261.59      282.64     12.34 o
  -5  15   4       62.64       54.99      2.98 o
  -4  15   4      113.91      109.56      6.23 o
  -3  15   4      191.99      203.38      4.68 o
  -2  15   4      190.46      209.17      4.73 o
  -1  15   4      177.54      133.52      3.46 o
   0  15   4      204.04      168.59      3.86 o
   1  15   4        0.60        1.85      1.49 o
   2  15   4       43.42       40.50      2.43 o
   3  15   4        0.70        1.08      1.49 o
   4  15   4       14.52       13.55      2.02 o
   5  15   4       10.11       13.06      2.08 o
   6  15   4        0.59        0.60      2.32 o
   7  15   4       19.36       21.76      2.64 o
   8  15   4        0.62        4.25      2.51 o
   9  15   4        0.75        1.00      2.86 o
  10  15   4        0.22        0.20      5.90 o
 -11  16   4        4.91        5.25      3.04 o
 -10  16   4       19.43       14.84      3.44 o
  -9  16   4        0.38        0.48      2.24 o
  -8  16   4        0.09        0.75      2.31 o
  -7  16   4        3.51        8.30      2.51 o
  -6  16   4       28.01       34.09      4.37 o
  -5  16   4       52.39       57.02      3.09 o
  -4  16   4       46.26       48.93      2.93 o
  -3  16   4      198.87      202.79      5.72 o
  -2  16   4        2.44        0.11      1.41 o
  -1  16   4       34.92       22.15      2.04 o
   0  16   4       66.34       52.86      2.35 o
   1  16   4        0.78        0.81      1.64 o
   2  16   4       19.74       20.46      2.60 o
   3  16   4       22.87       23.70      2.25 o
   4  16   4        7.63        8.55      1.94 o
   5  16   4        1.40        4.50      1.86 o
   6  16   4        0.22       -0.71      1.85 o
   7  16   4       39.92       51.24      3.34 o
   8  16   4        1.46       -1.84      2.44 o
   9  16   4        3.84        3.91      2.82 o
 -11  17   4        1.82       -1.60      5.14 o
 -10  17   4        0.02        2.51      2.58 o
  -9  17   4        8.22       12.37      2.85 o
  -8  17   4       13.94        9.82      3.44 o
  -7  17   4        4.26        3.91      2.45 o
  -6  17   4        1.71        0.96      2.22 o
  -5  17   4       33.23       30.54      2.66 o
  -4  17   4        0.20       -1.67      1.67 o
  -3  17   4       11.15       10.53      2.07 o
  -2  17   4       86.92       81.17      3.74 o
  -1  17   4       78.76       69.40      3.01 o
   0  17   4       13.85       15.54      2.05 o
   1  17   4        6.48        2.85      2.00 o
   2  17   4       51.22       45.15      2.76 o
   3  17   4        7.02        7.41      1.91 o
   4  17   4        8.30        6.82      2.03 o
   5  17   4       20.27       19.62      2.46 o
   6  17   4       10.22        7.91      2.26 o
   7  17   4       22.16       19.40      3.06 o
   8  17   4        1.59        1.01      2.66 o
 -10  18   4       10.39       15.86      3.72 o
  -9  18   4        0.11       -1.42      2.33 o
  -8  18   4        2.29        4.81      2.80 o
  -7  18   4        1.16       -1.19      2.55 o
  -6  18   4        2.43        1.72      2.40 o
  -5  18   4        0.07       -1.72      2.14 o
  -4  18   4       53.28       58.14      3.35 o
  -3  18   4        8.64        6.67      1.97 o
  -2  18   4        0.01        0.94      1.62 o
  -1  18   4        1.00        0.61      1.56 o
   0  18   4       49.38       49.65      2.84 o
   1  18   4       65.65       55.62      2.95 o
   2  18   4        6.54        7.83      2.31 o
   3  18   4        1.53       -1.87      1.87 o
   4  18   4       17.89       19.74      2.80 o
   5  18   4        0.85       -2.05      2.05 o
   6  18   4        1.34        0.63      2.82 o
   7  18   4        0.21        1.27      5.74 o
   8  18   4       21.52       36.75      4.54 o
  -9  19   4        0.97        3.25      3.88 o
  -8  19   4        1.78       -2.38      2.47 o
  -7  19   4        7.14        6.87      2.90 o
  -6  19   4       16.40       23.34      3.40 o
  -5  19   4       62.73       69.25      6.71 o
  -4  19   4       80.68       86.99      4.08 o
  -3  19   4        0.06        1.10      2.00 o
  -2  19   4       29.69       34.17      2.88 o
  -1  19   4       15.91       17.34      2.44 o
   0  19   4        9.74        8.73      2.03 o
   1  19   4        7.37        9.99      2.12 o
   2  19   4       25.93       30.98      3.09 o
   3  19   4       32.45       37.51      2.97 o
   4  19   4        2.33        0.71      2.48 o
   5  19   4        1.74       -2.72      2.72 o
   6  19   4        4.35        3.77      3.22 o
   7  19   4       11.97       13.16      4.52 o
  -8  20   4        0.04        0.02      2.74 o
  -7  20   4        6.66        7.00      3.00 o
  -6  20   4       31.56       38.22      5.40 o
  -5  20   4       43.32       51.60      4.17 o
  -4  20   4       12.49       17.04      2.71 o
  -3  20   4        0.51       -2.43      2.43 o
  -2  20   4        3.13        2.62      2.10 o
  -1  20   4        0.62        1.18      2.05 o
   0  20   4       17.51       23.29      2.82 o
   1  20   4        6.74        4.86      2.22 o
   2  20   4       93.36      118.45      5.04 o
   3  20   4        0.18        0.47      2.31 o
   4  20   4       11.35        4.90      2.51 o
   5  20   4        5.80        3.78      3.55 o
   6  20   4        0.40        4.04      3.63 o
  -7  21   4        2.08        5.88      3.12 o
  -6  21   4        2.28        3.09      4.45 o
  -5  21   4       63.29       68.24      4.68 o
  -4  21   4        7.64       11.64      3.18 o
  -3  21   4        7.98        7.88      2.53 o
  -2  21   4        0.01       -1.31      2.85 o
  -1  21   4        0.64        3.51      2.33 o
   0  21   4       21.56       25.58      2.96 o
   1  21   4        6.16        7.81      2.43 o
   2  21   4        0.16        5.41      2.47 o
   3  21   4       20.31       29.06      3.72 o
   4  21   4        1.31       -2.52      2.81 o
   5  21   4        0.65       -3.03      3.03 o
  -6  22   4       12.65        9.26      4.11 o
  -5  22   4        2.28       -0.23      3.23 o
  -4  22   4       23.53       18.65      3.55 o
  -3  22   4        4.43        6.63      2.97 o
  -2  22   4        1.50        0.25      3.31 o
  -1  22   4        4.88        3.25      2.56 o
   0  22   4       25.22       27.22      3.17 o
   1  22   4        7.15       15.77      2.86 o
   2  22   4       30.79       42.40      4.90 o
   3  22   4        0.17        1.01      2.64 o
   4  22   4        0.02       -2.21      7.23 o
  -5  23   4        2.28        5.73      4.31 o
  -4  23   4        0.01       -2.88      3.44 o
  -3  23   4        0.00       -2.79      2.79 o
  -2  23   4        4.43       -0.22      4.01 o
  -1  23   4        0.05       -1.54      2.42 o
   0  23   4        1.05        2.80      2.58 o
   1  23   4       29.21       40.62      4.01 o
   2  23   4       30.12       40.76      3.86 o
   3  23   4        0.17       13.20      4.46 o
  -2  24   4        4.64        0.99      4.64 o
  -1  24   4        0.12       -2.13      3.59 o
   0  24   4        1.36        8.93      4.23 o
 -15   0   5        0.00       -4.11      4.11 o
 -13   0   5       17.54       25.70      6.73 o
 -11   0   5       23.59       21.41      2.79 o
  -9   0   5        0.04       -0.63      1.38 o
  -7   0   5      904.61      926.13     17.96 o
  -5   0   5     7383.42     7487.76     84.70 o
  -3   0   5      114.80      128.08      5.80 o
  -1   0   5      310.75      369.73      3.98 o
   1   0   5    10158.53    11103.13    125.77 o
   3   0   5      595.09      615.78     10.20 o
   5   0   5      294.84      291.60      6.62 o
   7   0   5      896.08      864.04     15.27 o
   9   0   5       22.13       22.54      3.11 o
  11   0   5        3.30        1.47      2.86 o
 -15   1   5        0.04       -1.67      4.28 o
 -14   1   5        0.58       -0.49      2.17 o
 -13   1   5       15.33       18.06      2.23 o
 -12   1   5        0.36       -1.39      1.48 o
 -11   1   5        2.86       -0.53      1.39 o
 -10   1   5       57.44       51.98      2.08 o
  -9   1   5        3.74        5.58      1.89 o
  -8   1   5        0.65       -1.10      1.31 o
  -7   1   5      131.09      128.97      3.03 o
  -6   1   5       81.23       86.30      1.73 o
  -5   1   5       67.61       85.11      3.75 o
  -4   1   5        3.95        5.04      0.65 o
  -3   1   5      949.38     1013.04     10.99 o
  -2   1   5      362.30      413.65      3.78 o
  -1   1   5       32.04       30.68      0.68 o
   0   1   5      808.46      873.67      7.20 o
   1   1   5     1853.60     2089.49     17.54 o
   2   1   5      996.02     1166.06     10.46 o
   3   1   5      111.58      108.67      2.32 o
   4   1   5      450.15      485.71      6.29 o
   5   1   5       10.24       10.15      1.37 o
   6   1   5        3.97        0.65      1.35 o
   7   1   5       88.73       81.39      3.02 o
   8   1   5       16.07       15.38      1.88 o
   9   1   5       17.73       14.54      2.07 o
  10   1   5        1.51       -0.26      1.76 o
  11   1   5        3.85        6.57      2.16 o
  12   1   5        8.05        3.06      4.01 o
 -15   2   5        4.21        2.21      3.42 o
 -14   2   5        0.01       -1.06      2.12 o
 -13   2   5       37.80       45.23      2.85 o
 -12   2   5        1.01       -0.50      1.54 o
 -11   2   5        2.75        1.61      1.49 o
 -10   2   5        5.38        6.85      1.44 o
  -9   2   5        4.80        3.64      1.27 o
  -8   2   5      154.30      142.06      3.52 o
  -7   2   5       28.78       25.05      1.23 o
  -6   2   5     1041.84     1072.72      9.44 o
  -5   2   5       36.96       31.89      1.05 o
  -4   2   5      169.58      176.04      3.29 o
  -3   2   5     2885.41     3129.93     29.62 o
  -2   2   5       93.33      103.73      1.20 o
  -1   2   5        0.99        5.55      0.47 o
   0   2   5     3155.03     3331.98     27.04 o
   1   2   5     2318.88     2797.98     23.09 o
   2   2   5      602.53      685.83      6.65 o
   3   2   5      318.79      332.08      4.58 o
   4   2   5        0.02       -0.39      0.87 o
   5   2   5        2.80        3.13      1.16 o
   6   2   5       83.49       76.80      2.74 o
   7   2   5       82.57       80.68      2.98 o
   8   2   5       24.40       28.00      2.25 o
   9   2   5       42.67       36.67      2.52 o
  10   2   5       18.56       12.88      2.64 o
  11   2   5        2.27        0.82      2.16 o
  12   2   5        9.85       12.33      4.50 o
 -15   3   5        1.03       -2.09      4.74 o
 -14   3   5        4.32       -0.10      2.17 o
 -13   3   5       33.42       36.09      2.96 o
 -12   3   5        3.14        0.44      1.60 o
 -11   3   5        8.59        7.63      1.62 o
 -10   3   5       23.72       24.41      1.86 o
  -9   3   5       41.88       50.48      2.19 o
  -8   3   5      422.75      425.03      6.93 o
  -7   3   5       14.24       11.76      0.87 o
  -6   3   5      185.84      174.99      3.03 o
  -5   3   5      322.16      319.79      3.72 o
  -4   3   5      643.07      617.53      5.45 o
  -3   3   5      119.07      132.65      1.49 o
  -2   3   5       36.90       48.68      0.98 o
  -1   3   5        6.35       11.21      0.50 o
   0   3   5       36.75       30.78      1.51 o
   1   3   5       60.38       43.51      1.29 o
   2   3   5      181.44      194.59      2.86 o
   3   3   5       86.23       75.39      2.24 o
   4   3   5      500.06      507.28      6.57 o
   5   3   5      210.72      214.05      4.01 o
   6   3   5       18.54       22.73      1.87 o
   7   3   5       29.58       28.80      2.07 o
   8   3   5       80.02       69.47      2.87 o
   9   3   5      121.51      137.04      4.39 o
  10   3   5        0.16        1.11      1.95 o
  11   3   5        0.03       -1.63      2.06 o
  12   3   5       22.07       17.91      6.07 o
 -15   4   5        8.55       11.38      3.99 o
 -14   4   5        8.21        9.19      3.19 o
 -13   4   5        3.59        3.92      2.16 o
 -12   4   5        0.21        0.24      1.57 o
 -11   4   5        2.56        2.13      1.54 o
 -10   4   5       30.47       19.75      1.81 o
  -9   4   5       85.86       90.04      2.85 o
  -8   4   5      759.28      750.50      9.63 o
  -7   4   5       52.59       53.40      1.86 o
  -6   4   5       86.54       83.86      1.73 o
  -5   4   5      173.51      187.56      2.33 o
  -4   4   5        4.11        6.59      1.25 o
  -3   4   5      415.84      478.47      4.95 o
  -2   4   5      430.06      496.42      5.32 o
  -1   4   5     1574.38     1587.67     13.31 o
   0   4   5        2.44        1.77      0.52 o
   1   4   5      393.71      484.89      4.86 o
   2   4   5        7.20        8.01      0.86 o
   3   4   5      495.54      492.86      6.80 o
   4   4   5       91.64       92.38      2.69 o
   5   4   5      228.74      239.39      4.71 o
   6   4   5      359.76      362.34      6.40 o
   7   4   5        0.37       -1.48      1.48 o
   8   4   5        9.21        9.21      1.93 o
   9   4   5        8.33        7.56      2.05 o
  10   4   5       13.84       15.37      2.78 o
  11   4   5        5.29        1.73      2.49 o
  12   4   5        0.52       10.75      4.34 o
 -14   5   5        3.26        0.63      2.26 o
 -13   5   5        4.74        4.96      2.19 o
 -12   5   5        5.37        5.38      1.78 o
 -11   5   5        1.50        1.19      1.53 o
 -10   5   5       15.21       14.80      1.78 o
  -9   5   5        3.35        2.45      1.47 o
  -8   5   5       97.03       95.44      2.81 o
  -7   5   5        1.00        4.64      0.83 o
  -6   5   5       87.33       86.74      1.59 o
  -5   5   5      134.40      149.17      2.07 o
  -4   5   5      435.86      404.00      4.60 o
  -3   5   5      343.41      320.19      3.57 o
  -2   5   5      576.92      564.74      7.08 o
  -1   5   5      640.40      719.52      7.08 o
   0   5   5        2.21        1.91      0.59 o
   1   5   5       51.98       76.88      1.44 o
   2   5   5      299.54      319.62      3.92 o
   3   5   5      378.29      417.39      6.11 o
   4   5   5       19.64       16.59      1.51 o
   5   5   5       39.28       33.85      2.11 o
   6   5   5      112.74      113.10      3.64 o
   7   5   5       47.28       37.12      2.40 o
   8   5   5       23.21       22.93      2.22 o
   9   5   5       21.92       21.16      2.46 o
  10   5   5        3.53        3.42      2.13 o
  11   5   5        1.52        1.19      2.56 o
  12   5   5        0.13       -3.52      3.52 o
 -14   6   5        3.09        4.71      2.74 o
 -13   6   5        8.33        6.82      2.29 o
 -12   6   5        0.01       -1.77      1.77 o
 -11   6   5        3.62        2.20      1.64 o
 -10   6   5      186.88      189.07      4.33 o
  -9   6   5       21.86       17.60      1.69 o
  -8   6   5      209.83      199.35      3.99 o
  -7   6   5       26.91       21.18      1.20 o
  -6   6   5      376.35      368.56      3.91 o
  -5   6   5      483.09      483.39      4.92 o
  -4   6   5     2353.71     2532.32     22.41 o
  -3   6   5      971.41     1113.67     11.24 o
  -2   6   5       45.85       39.96      1.04 o
  -1   6   5      799.95      924.26      9.69 o
   0   6   5      398.11      373.62      4.29 o
   1   6   5      165.88      188.01      2.73 o
   2   6   5      851.28      815.92      7.76 o
   3   6   5      282.90      283.64      4.80 o
   4   6   5      241.84      255.77      4.78 o
   5   6   5      400.31      379.75      6.43 o
   6   6   5      369.21      360.16      6.45 o
   7   6   5       24.98       20.68      2.13 o
   8   6   5       26.44       23.33      2.30 o
   9   6   5        0.06        0.36      1.88 o
  10   6   5        5.85        6.09      2.24 o
  11   6   5        5.08        3.16      2.66 o
  12   6   5        0.31        1.00      4.71 o
 -14   7   5       12.29       19.08      2.98 o
 -13   7   5        6.50        7.81      2.42 o
 -12   7   5        0.39       -0.54      1.97 o
 -11   7   5        1.55       -1.47      1.47 o
 -10   7   5       26.51       26.29      2.11 o
  -9   7   5       16.83       17.39      1.69 o
  -8   7   5        4.08        4.89      1.20 o
  -7   7   5        5.27        4.40      1.57 o
  -6   7   5        0.64        0.52      0.77 o
  -5   7   5      207.61      243.48      3.27 o
  -4   7   5      760.57      848.95      8.39 o
  -3   7   5      251.10      241.31      3.13 o
  -2   7   5      917.50     1014.48     12.47 o
  -1   7   5      168.20      202.87      2.84 o
   0   7   5       13.33       12.43      1.74 o
   1   7   5      222.80      213.08      3.24 o
   2   7   5      236.07      212.74      3.08 o
   3   7   5       29.83       30.54      1.57 o
   4   7   5       81.63       86.65      2.88 o
   5   7   5        5.53       -0.90      1.51 o
   6   7   5       13.82       14.22      1.93 o
   7   7   5        3.48        3.65      1.68 o
   8   7   5       33.86       37.09      3.16 o
   9   7   5        1.40        0.70      1.88 o
  10   7   5        0.22       -2.31      2.31 o
  11   7   5        0.05        0.41      2.64 o
  12   7   5        0.18        2.92      5.51 o
 -14   8   5        0.04        3.19      2.47 o
 -13   8   5       12.07        8.79      2.51 o
 -12   8   5        5.90        6.69      2.23 o
 -11   8   5        8.07        5.40      1.84 o
 -10   8   5       78.28       80.23      3.30 o
  -9   8   5        2.31        1.55      1.40 o
  -8   8   5        9.63        8.26      1.75 o
  -7   8   5       53.49       48.96      2.06 o
  -6   8   5        6.12        5.67      1.11 o
  -5   8   5       67.60       79.76      2.32 o
  -4   8   5      544.11      539.98      6.43 o
  -3   8   5       23.86       21.39      0.98 o
  -2   8   5     1691.77     1726.72     25.05 o
  -1   8   5      299.43      291.30      3.76 o
   0   8   5      306.16      273.04      3.88 o
   1   8   5        0.39        0.84      0.81 o
   2   8   5       24.25       23.51      1.20 o
   3   8   5      223.08      214.43      3.88 o
   4   8   5       89.94       78.49      2.65 o
   5   8   5       17.10       10.96      1.83 o
   6   8   5      160.42      154.40      4.15 o
   7   8   5       39.96       45.49      2.68 o
   8   8   5        0.53       -0.89      1.68 o
   9   8   5        4.13        6.59      2.13 o
  10   8   5        2.18        1.04      2.23 o
  11   8   5        0.00       -0.27      3.71 o
 -14   9   5        3.21        1.52      2.50 o
 -13   9   5        6.88       11.45      2.37 o
 -12   9   5        5.43        6.23      2.03 o
 -11   9   5        3.55        1.42      1.77 o
 -10   9   5        5.01        4.76      2.12 o
  -9   9   5      100.27       97.58      3.31 o
  -8   9   5       38.63       38.96      2.36 o
  -7   9   5       70.06       74.65      2.53 o
  -6   9   5        3.10        4.29      0.97 o
  -5   9   5       87.08       97.17      2.32 o
  -4   9   5       25.76       23.58      1.06 o
  -3   9   5        5.81        7.48      0.94 o
  -2   9   5       44.79       45.00      2.04 o
  -1   9   5      380.71      375.84      4.91 o
   0   9   5       47.33       53.06      1.75 o
   1   9   5       28.38       28.74      1.33 o
   2   9   5      526.72      527.33      6.54 o
   3   9   5      983.49      893.19     11.48 o
   4   9   5      679.80      689.32      8.85 o
   5   9   5        4.50        3.77      1.44 o
   6   9   5       35.80       36.33      2.40 o
   7   9   5        0.18       -0.65      1.51 o
   8   9   5        0.00        0.90      1.78 o
   9   9   5        0.65       -1.82      1.82 o
  10   9   5       15.47       17.98      3.10 o
  11   9   5       10.74        5.20      2.98 o
 -13  10   5        0.41       -2.18      2.18 o
 -12  10   5       11.68       16.74      2.39 o
 -11  10   5        0.01       -0.50      1.74 o
 -10  10   5      101.12      106.65      4.16 o
  -9  10   5        7.59       10.53      2.03 o
  -8  10   5      117.79      109.87      5.16 o
  -7  10   5       22.73       24.39      2.00 o
  -6  10   5        4.62        5.45      1.19 o
  -5  10   5       12.88       12.85      1.18 o
  -4  10   5      256.00      242.16      3.90 o
  -3  10   5        7.74        8.95      0.91 o
  -2  10   5       82.15       73.52      2.02 o
  -1  10   5        6.92        8.37      1.01 o
   0  10   5        0.00       -0.77      0.77 o
   1  10   5      161.78      164.05      3.10 o
   2  10   5      587.63      575.97      7.18 o
   3  10   5      562.72      593.22      8.58 o
   4  10   5      639.58      581.57      8.74 o
   5  10   5       76.62       69.56      2.68 o
   6  10   5        0.11       -1.08      1.32 o
   7  10   5       13.24       15.77      1.97 o
   8  10   5        0.01       -0.55      1.57 o
   9  10   5       29.56       33.91      2.70 o
  10  10   5       12.53       15.51      3.11 o
  11  10   5        0.64       -1.79      2.52 o
 -13  11   5        0.21        1.77      2.37 o
 -12  11   5        2.64        6.98      2.39 o
 -11  11   5       14.40       12.99      2.77 o
 -10  11   5       47.96       56.21      3.38 o
  -9  11   5      173.60      173.34      7.26 o
  -8  11   5       31.94       32.96      2.47 o
  -7  11   5       22.41       21.90      2.06 o
  -6  11   5       27.68       23.54      1.68 o
  -5  11   5       37.81       32.61      1.72 o
  -4  11   5       19.60       17.96      1.42 o
  -3  11   5       11.39       10.53      1.08 o
  -2  11   5        6.56        9.59      1.07 o
  -1  11   5       13.22       17.10      1.95 o
   0  11   5       24.22       28.12      1.90 o
   1  11   5       15.00       13.88      1.42 o
   2  11   5      114.63      134.64      3.78 o
   3  11   5      858.83      741.73     10.26 o
   4  11   5      177.31      161.45      4.20 o
   5  11   5       36.81       37.07      2.43 o
   6  11   5       17.37       19.12      1.94 o
   7  11   5       15.64       18.73      2.09 o
   8  11   5        1.23        2.77      1.98 o
   9  11   5        3.19        2.61      2.00 o
  10  11   5        7.32        9.46      2.64 o
  11  11   5        0.60        3.68      3.18 o
 -13  12   5        0.06       -2.53      2.53 o
 -12  12   5        8.80        6.39      2.50 o
 -11  12   5        7.09        3.08      2.22 o
 -10  12   5       72.31       81.26      3.88 o
  -9  12   5       28.69       28.19      2.67 o
  -8  12   5       60.97       58.72      3.10 o
  -7  12   5       49.89       54.02      2.86 o
  -6  12   5        7.92        4.63      1.35 o
  -5  12   5       90.19       77.06      3.01 o
  -4  12   5        9.63        9.93      1.64 o
  -3  12   5      261.21      247.30      4.59 o
  -2  12   5        1.56       -0.94      0.96 o
  -1  12   5      169.19      160.28      3.57 o
   0  12   5       37.07       39.56      1.77 o
   1  12   5       38.40       37.27      1.77 o
   2  12   5      312.67      280.28      4.55 o
   3  12   5      145.11      121.38      3.68 o
   4  12   5        0.65        3.22      1.63 o
   5  12   5       27.81       25.06      2.19 o
   6  12   5       22.28       24.57      2.30 o
   7  12   5        1.80        0.69      1.76 o
   8  12   5        0.06       -1.32      1.69 o
   9  12   5        3.91        2.07      2.28 o
  10  12   5        0.02       -2.21      2.21 o
 -12  13   5        1.00        0.88      2.42 o
 -11  13   5        0.62        3.16      2.31 o
 -10  13   5       32.18       35.06      3.01 o
  -9  13   5       64.07       67.27      3.55 o
  -8  13   5        0.37       -0.23      1.82 o
  -7  13   5       49.40       54.71      3.05 o
  -6  13   5        3.84        4.12      1.64 o
  -5  13   5      173.82      163.21      4.31 o
  -4  13   5       14.24       16.07      1.69 o
  -3  13   5       63.02       50.01      2.30 o
  -2  13   5       18.26       12.44      1.59 o
  -1  13   5      173.42      166.72      3.80 o
   0  13   5       44.78       42.17      2.14 o
   1  13   5        0.05       -1.09      1.09 o
   2  13   5       11.08       11.78      1.37 o
   3  13   5      288.02      254.77      5.33 o
   4  13   5       64.53       58.69      2.88 o
   5  13   5       70.64       77.72      3.28 o
   6  13   5       15.76       15.03      2.20 o
   7  13   5        2.60        0.88      1.92 o
   8  13   5        4.74        5.94      2.33 o
   9  13   5        2.27       -1.96      2.46 o
  10  13   5        3.80        8.16      3.34 o
 -12  14   5        0.52       -2.22      2.71 o
 -11  14   5       17.66       22.08      2.96 o
 -10  14   5        7.67        9.52      2.47 o
  -9  14   5       17.52       19.12      3.67 o
  -8  14   5       26.42       23.35      3.55 o
  -7  14   5       61.75       63.02      3.32 o
  -6  14   5       81.04       78.76      6.26 o
  -5  14   5      209.54      209.14      5.56 o
  -4  14   5      411.56      374.91      7.17 o
  -3  14   5       37.19       46.00      3.00 o
  -2  14   5        2.08        3.38      1.76 o
  -1  14   5       36.91       33.69      2.67 o
   0  14   5       25.60       20.86      1.87 o
   1  14   5        6.90        2.02      1.26 o
   2  14   5       71.98       60.15      2.69 o
   3  14   5       19.12       16.71      2.41 o
   4  14   5       27.72       29.20      2.31 o
   5  14   5        0.10       -1.56      1.56 o
   6  14   5       19.54       20.14      2.41 o
   7  14   5       22.20       31.31      2.89 o
   8  14   5       13.40       12.07      2.53 o
   9  14   5        0.06       -0.74      2.73 o
 -12  15   5        8.11       12.99      3.48 o
 -11  15   5        0.83        0.58      2.40 o
 -10  15   5       20.58       17.50      2.82 o
  -9  15   5        1.62        1.10      2.13 o
  -8  15   5        1.48       -1.50      1.97 o
  -7  15   5       33.63       32.98      3.20 o
  -6  15   5        5.63        6.38      2.28 o
  -5  15   5       71.84       77.49      3.46 o
  -4  15   5      317.28      304.84      6.49 o
  -3  15   5      702.35      651.96     10.57 o
  -2  15   5        2.18        3.37      1.80 o
  -1  15   5       30.49       26.27      2.08 o
   0  15   5        6.25        2.59      1.71 o
   1  15   5       25.38       22.82      2.33 o
   2  15   5       31.03       33.19      2.29 o
   3  15   5        0.74        0.79      1.61 o
   4  15   5        6.70        6.93      1.85 o
   5  15   5       29.15       34.68      2.65 o
   6  15   5       18.01       15.60      2.43 o
   7  15   5       80.08       94.09      4.17 o
   8  15   5       15.33       18.44      3.68 o
   9  15   5       12.72       18.66      8.56 o
 -11  16   5        4.54        2.30      2.96 o
 -10  16   5        8.75        6.70      2.49 o
  -9  16   5        1.02        1.75      2.14 o
  -8  16   5        5.91        6.73      2.32 o
  -7  16   5        3.14        5.28      2.41 o
  -6  16   5        0.49        0.15      2.07 o
  -5  16   5       23.54       23.72      2.45 o
  -4  16   5      111.60      103.73      4.05 o
  -3  16   5       90.49       93.59      4.32 o
  -2  16   5       20.54       19.81      2.22 o
  -1  16   5        6.14        4.95      1.91 o
   0  16   5       92.29       85.43      3.36 o
   1  16   5        4.71        4.11      1.82 o
   2  16   5       10.93       10.52      2.16 o
   3  16   5        8.85        6.34      2.07 o
   4  16   5       14.51       15.37      2.50 o
   5  16   5        5.47        6.36      2.28 o
   6  16   5       30.26       31.14      3.27 o
   7  16   5        0.02        2.39      2.51 o
   8  16   5       11.99       13.40      4.36 o
 -11  17   5        3.42       -4.51      4.51 o
 -10  17   5        0.24       -1.27      2.29 o
  -9  17   5        0.01        4.07      2.38 o
  -8  17   5        6.14        3.01      2.36 o
  -7  17   5        7.00        5.22      3.35 o
  -6  17   5       28.92       33.14      3.32 o
  -5  17   5        5.59        7.84      2.44 o
  -4  17   5       58.85       53.82      3.13 o
  -3  17   5        0.07        3.63      2.04 o
  -2  17   5       44.10       33.67      2.90 o
  -1  17   5       12.16       11.88      2.17 o
   0  17   5       16.92       16.96      2.03 o
   1  17   5        7.75        7.23      1.87 o
   2  17   5       57.41       51.73      3.28 o
   3  17   5        3.07        0.00      1.92 o
   4  17   5        1.19        1.74      2.63 o
   5  17   5        0.39        4.64      2.40 o
   6  17   5        0.87        2.39      2.47 o
   7  17   5       14.93       20.76      8.99 o
   8  17   5       11.94       21.34      4.93 o
 -10  18   5        0.38       -2.72      2.92 o
  -9  18   5        4.63        0.76      2.40 o
  -8  18   5        0.11       -1.63      2.49 o
  -7  18   5        3.41        4.02      2.59 o
  -6  18   5        0.01        2.50      2.39 o
  -5  18   5       51.40       50.81      4.50 o
  -4  18   5       15.02       14.05      2.29 o
  -3  18   5        0.01        0.85      1.78 o
  -2  18   5       21.13       17.24      2.60 o
  -1  18   5       26.10       30.15      2.71 o
   0  18   5       12.18       11.71      2.27 o
   1  18   5        3.57        3.66      2.02 o
   2  18   5        1.94        2.64      2.35 o
   3  18   5        3.18        0.02      2.39 o
   4  18   5        0.00        0.02      2.53 o
   5  18   5        1.21        1.49      2.71 o
   6  18   5       13.98       22.76      3.77 o
   7  18   5        0.03       -3.44      3.44 o
  -9  19   5        1.77       -2.78      2.78 o
  -8  19   5        1.30        2.51      2.53 o
  -7  19   5        5.50        9.77      2.98 o
  -6  19   5        0.87        1.00      2.54 o
  -5  19   5        8.53       14.42      2.94 o
  -4  19   5        1.54        3.02      2.43 o
  -3  19   5        1.57        1.44      1.95 o
  -2  19   5        0.11       -0.05      1.84 o
  -1  19   5        2.33        6.90      2.15 o
   0  19   5        4.31        6.54      2.21 o
   1  19   5       19.86       26.23      3.74 o
   2  19   5       12.11       16.27      2.70 o
   3  19   5        5.36        1.85      2.74 o
   4  19   5        0.29        0.80      2.65 o
   5  19   5        8.47        8.53      3.13 o
   6  19   5        9.24        4.74      3.89 o
   7  19   5        6.72        2.22      4.03 o
  -8  20   5        0.01       -2.36      2.76 o
  -7  20   5        6.00        5.13      2.49 o
  -6  20   5        1.93        4.60      3.83 o
  -5  20   5       14.10       12.11      3.37 o
  -4  20   5        1.36        3.32      3.81 o
  -3  20   5        9.66       12.02      3.01 o
  -2  20   5        0.13       -1.95      1.95 o
  -1  20   5        3.22        2.81      2.16 o
   0  20   5        0.75        2.99      2.23 o
   1  20   5        7.94       13.04      4.13 o
   2  20   5        3.34        3.30      2.39 o
   3  20   5        8.06        7.25      2.70 o
   4  20   5        1.64       -2.37      2.81 o
   5  20   5       15.13       20.19      3.73 o
   6  20   5        9.27       12.41      4.81 o
  -7  21   5        6.64        4.64      3.07 o
  -6  21   5        9.01        6.54      3.00 o
  -5  21   5        0.33       -2.39      2.39 o
  -4  21   5        0.01       -3.61      3.61 o
  -3  21   5       49.44       43.77      4.08 o
  -2  21   5        1.17       -0.09      2.21 o
  -1  21   5        9.05        8.10      2.50 o
   0  21   5       38.03       43.55      3.59 o
   1  21   5       31.51       39.09      3.49 o
   2  21   5       10.72        7.38      2.66 o
   3  21   5        0.46       -2.45      2.45 o
   4  21   5        1.36       -2.44      2.44 o
   5  21   5        8.99        9.77     10.75 o
  -6  22   5        0.00        1.88      3.98 o
  -5  22   5        7.07        5.51      3.00 o
  -4  22   5        2.20       -2.64      2.64 o
  -3  22   5        4.40        2.53      3.01 o
  -2  22   5        4.84        8.53      3.24 o
  -1  22   5        2.71        1.37      3.33 o
   0  22   5        7.18       10.94      2.96 o
   1  22   5       87.12      113.70      7.54 o
   2  22   5       65.84       84.40      4.74 o
   3  22   5       22.29       29.41      3.63 o
  -4  23   5        9.63        7.90      4.08 o
  -3  23   5        0.25       -3.31      3.31 o
  -2  23   5       13.55        4.45      3.37 o
  -1  23   5       19.20       24.57      3.92 o
   0  23   5       21.89       35.17      4.26 o
   1  23   5       53.20       61.80      4.64 o
   2  23   5       10.57       11.43      3.62 o
 -14   0   6       12.21       12.29      3.72 o
 -12   0   6        2.77        6.46      4.88 o
 -10   0   6       36.23       32.18      2.53 o
  -8   0   6       93.88       83.27      3.36 o
  -6   0   6      233.68      252.83      4.02 o
  -4   0   6      339.88      310.27     10.68 o
  -2   0   6     1615.83     1748.80     20.50 o
   0   0   6       47.91       48.72      1.80 o
   2   0   6      168.83      174.25      3.61 o
   4   0   6        0.01        1.62      1.82 o
   6   0   6        0.23       -1.72      1.72 o
   8   0   6        7.15        5.12      2.46 o
  10   0   6        1.66       -3.75      3.81 o
  12   0   6       25.80       27.73      7.70 o
 -15   1   6        5.76        8.52      3.61 o
 -14   1   6       10.05        6.82      2.40 o
 -13   1   6        7.10        8.07      2.01 o
 -12   1   6        8.32        5.57      1.69 o
 -11   1   6       55.72       54.78      2.54 o
 -10   1   6        2.95        2.35      1.43 o
  -9   1   6      731.93      720.48      9.46 o
  -8   1   6      506.56      476.33      6.73 o
  -7   1   6      163.31      160.33      3.54 o
  -6   1   6       19.88       23.99      0.90 o
  -5   1   6      166.85      169.09      2.49 o
  -4   1   6      225.36      258.56      3.44 o
  -3   1   6      291.89      333.87      4.22 o
  -2   1   6      146.57      194.23      2.15 o
  -1   1   6     1775.96     1923.31     15.89 o
   0   1   6      168.08      149.02      2.15 o
   1   1   6        8.87        9.46      0.66 o
   2   1   6       82.27       98.11      1.88 o
   3   1   6        0.58        0.25      0.79 o
   4   1   6       62.06       60.43      2.10 o
   5   1   6        0.11       -1.16      1.16 o
   6   1   6      221.95      205.79      4.24 o
   7   1   6      118.94      122.56      3.61 o
   8   1   6        0.18       -0.57      1.42 o
   9   1   6        9.35        9.32      1.97 o
  10   1   6       12.29       11.85      2.67 o
  11   1   6        1.96       -0.25      2.55 o
  12   1   6        0.83        1.91      4.03 o
 -15   2   6        4.71       -0.39      4.91 o
 -14   2   6        5.19        0.23      2.18 o
 -13   2   6        3.79        6.38      1.90 o
 -12   2   6        0.00       -0.70      1.80 o
 -11   2   6       19.57       19.22      1.92 o
 -10   2   6       75.14       67.19      2.60 o
  -9   2   6       31.69       35.41      2.18 o
  -8   2   6     1299.36     1284.93     14.86 o
  -7   2   6      931.75      928.27      9.09 o
  -6   2   6        0.00        0.34      0.98 o
  -5   2   6      344.50      360.49      3.77 o
  -4   2   6      124.17      104.60      3.30 o
  -3   2   6      558.16      581.10      6.86 o
  -2   2   6      231.93      267.57      2.60 o
  -1   2   6     1083.74     1148.37     11.53 o
   0   2   6      954.91      979.51      9.24 o
   1   2   6      420.91      415.25      4.69 o
   2   2   6       55.06       60.40      1.52 o
   3   2   6      605.99      600.98      7.28 o
   4   2   6      179.16      181.63      3.51 o
   5   2   6       70.10       61.97      2.37 o
   6   2   6        2.23        2.61      1.40 o
   7   2   6      329.43      320.71      5.73 o
   8   2   6        0.05        1.75      1.54 o
   9   2   6        9.10        9.06      1.94 o
  10   2   6        6.86        4.43      2.53 o
  11   2   6        0.20        3.27      2.70 o
  12   2   6        0.37       -0.63      3.94 o
 -15   3   6        0.40        0.97      2.94 o
 -14   3   6       16.95       10.53      2.49 o
 -13   3   6       11.90       12.27      2.11 o
 -12   3   6       33.18       38.26      2.48 o
 -11   3   6        4.77        3.26      1.53 o
 -10   3   6        1.19        0.10      1.54 o
  -9   3   6      128.77      133.94      3.30 o
  -8   3   6      512.53      516.28      7.18 o
  -7   3   6       11.45       10.03      1.01 o
  -6   3   6       26.04       21.06      0.89 o
  -5   3   6      242.17      265.55      2.84 o
  -4   3   6      225.13      233.27      3.97 o
  -3   3   6        4.65        4.22      0.47 o
  -2   3   6      226.60      224.34      2.66 o
  -1   3   6      595.56      622.92      5.36 o
   0   3   6       61.99       42.69      1.11 o
   1   3   6        0.43        0.97      0.53 o
   2   3   6        0.96       -0.03      0.67 o
   3   3   6        8.23        5.42      1.14 o
   4   3   6      994.03      916.61     11.58 o
   5   3   6     1329.47     1255.63     14.06 o
   6   3   6       22.83       15.93      1.70 o
   7   3   6        2.09        3.81      1.72 o
   8   3   6       44.38       51.85      2.91 o
   9   3   6        0.42        1.37      1.88 o
  10   3   6       17.97       19.02      2.93 o
  11   3   6        9.25        8.94      2.88 o
 -15   4   6        9.49       10.53      3.84 o
 -14   4   6        1.57       -1.47      3.14 o
 -13   4   6        1.34        0.63      1.77 o
 -12   4   6        0.52       -0.56      1.61 o
 -11   4   6       26.73       32.14      2.18 o
 -10   4   6       19.81       22.13      1.83 o
  -9   4   6       16.37       13.47      1.50 o
  -8   4   6      320.46      325.64      5.88 o
  -7   4   6        0.03       -0.56      0.77 o
  -6   4   6       13.33       11.96      0.73 o
  -5   4   6        5.07        5.16      0.56 o
  -4   4   6       28.85       16.96      0.89 o
  -3   4   6      682.72      695.17      6.25 o
  -2   4   6       18.51       29.03      1.09 o
  -1   4   6       65.71       69.39      1.47 o
   0   4   6        0.17       -0.31      0.46 o
   1   4   6       45.89       58.33      1.39 o
   2   4   6        0.91        3.21      0.76 o
   3   4   6      485.84      485.88      6.91 o
   4   4   6      729.03      745.06      9.93 o
   5   4   6     1435.12     1420.92     17.11 o
   6   4   6        5.69        4.50      1.56 o
   7   4   6        5.18        7.43      1.79 o
   8   4   6        0.56        0.49      2.15 o
   9   4   6        0.64        2.66      1.91 o
  10   4   6        0.04       -2.13      2.13 o
  11   4   6       10.05       10.52      2.97 o
 -14   5   6        0.11        1.24      2.19 o
 -13   5   6       10.51        8.98      2.24 o
 -12   5   6       13.78       12.29      1.95 o
 -11   5   6        2.82        2.84      1.90 o
 -10   5   6       38.57       35.71      2.09 o
  -9   5   6        7.07        8.82      1.38 o
  -8   5   6      101.26      100.46      2.80 o
  -7   5   6      230.06      234.09      3.68 o
  -6   5   6        4.82        3.40      0.62 o
  -5   5   6       51.39       59.45      1.39 o
  -4   5   6       67.02       77.59      1.80 o
  -3   5   6       61.75       77.29      1.68 o
  -2   5   6      539.85      530.96      5.10 o
  -1   5   6      513.67      569.13      5.45 o
   0   5   6        0.00       -0.50      0.50 o
   1   5   6       43.49       54.17      1.29 o
   2   5   6       40.36       48.39      1.71 o
   3   5   6       42.59       49.56      2.05 o
   4   5   6      697.20      649.15      9.01 o
   5   5   6      897.46      876.95     11.70 o
   6   5   6        0.48       -1.25      1.38 o
   7   5   6        0.60        1.49      1.59 o
   8   5   6        0.44        1.22      2.21 o
   9   5   6        0.10        3.13      1.94 o
  10   5   6        1.72        4.58      2.41 o
  11   5   6       13.28        9.21      3.46 o
 -14   6   6       24.06       32.63      3.83 o
 -13   6   6        0.01        1.72      1.99 o
 -12   6   6        0.02        0.45      1.66 o
 -11   6   6        0.29       -0.63      1.70 o
 -10   6   6       33.50       34.00      2.12 o
  -9   6   6        0.27        0.29      1.23 o
  -8   6   6       73.31       76.15      2.31 o
  -7   6   6       12.68       10.17      1.13 o
  -6   6   6      105.88      102.87      2.02 o
  -5   6   6        0.61        1.42      0.52 o
  -4   6   6       13.76       11.84      0.73 o
  -3   6   6      428.02      487.62      5.21 o
  -2   6   6       18.38       25.16      0.92 o
  -1   6   6      464.26      494.27      5.85 o
   0   6   6      159.02      185.11      2.73 o
   1   6   6      126.99      123.45      2.23 o
   2   6   6      168.96      175.92      3.01 o
   3   6   6      262.58      259.88      4.75 o
   4   6   6      130.60      123.04      3.50 o
   5   6   6      222.27      230.08      4.90 o
   6   6   6        1.95        3.38      1.59 o
   7   6   6       17.76       16.07      2.04 o
   8   6   6        6.96        8.19      2.03 o
   9   6   6        2.23        1.84      1.95 o
  10   6   6        7.13        3.08      2.52 o
  11   6   6        6.48        1.79      3.10 o
 -14   7   6        3.14        3.11      2.36 o
 -13   7   6        0.21        1.22      2.08 o
 -12   7   6        6.24        6.59      1.91 o
 -11   7   6        2.16        0.86      1.56 o
 -10   7   6        0.12       -1.43      1.43 o
  -9   7   6      106.20      105.07      2.89 o
  -8   7   6       27.49       27.16      1.59 o
  -7   7   6       23.15       23.98      1.53 o
  -6   7   6      133.84      130.27      2.52 o
  -5   7   6       51.36       59.24      1.53 o
  -4   7   6      144.85      153.53      2.38 o
  -3   7   6      322.22      370.01      5.42 o
  -2   7   6      678.40      683.64      9.67 o
  -1   7   6      127.93      123.96      2.44 o
   0   7   6       89.35       90.82      1.93 o
   1   7   6      522.41      557.92      6.17 o
   2   7   6      570.03      533.61      6.06 o
   3   7   6       43.39       42.67      1.92 o
   4   7   6        9.63        4.02      1.46 o
   5   7   6        1.01       -0.78      1.36 o
   6   7   6        1.19       -0.90      1.46 o
   7   7   6        1.21        1.38      1.63 o
   8   7   6        0.92       -1.73      1.73 o
   9   7   6        0.07       -1.01      1.88 o
  10   7   6        3.71       -0.64      2.42 o
  11   7   6        2.21        3.08      3.20 o
 -14   8   6       12.45       13.56      2.84 o
 -13   8   6        9.22        8.07      2.15 o
 -12   8   6        5.87        7.52      2.06 o
 -11   8   6       22.16       20.08      2.81 o
 -10   8   6        8.45       11.44      1.58 o
  -9   8   6       29.58       27.24      2.01 o
  -8   8   6       10.90       12.96      1.64 o
  -7   8   6       20.64       19.12      1.69 o
  -6   8   6      132.59      117.71      2.74 o
  -5   8   6        5.73        3.63      0.87 o
  -4   8   6       67.16       54.64      1.55 o
  -3   8   6     1274.59     1347.11     20.88 o
  -2   8   6      121.89      144.19      2.39 o
  -1   8   6       19.72       20.93      1.07 o
   0   8   6      138.90      140.58      2.66 o
   1   8   6       28.00       22.21      1.27 o
   2   8   6     1182.74     1120.11     12.06 o
   3   8   6      538.80      547.95      7.29 o
   4   8   6       25.05       21.06      1.73 o
   5   8   6        2.96       -0.55      1.78 o
   6   8   6       22.10       20.08      2.08 o
   7   8   6       12.53       12.23      2.18 o
   8   8   6        4.70        2.59      1.84 o
   9   8   6       10.45       12.96      2.47 o
  10   8   6        4.99        2.27      2.99 o
  11   8   6        2.98        2.18      3.08 o
 -14   9   6        1.10        3.16      2.52 o
 -13   9   6        2.51        5.24      2.07 o
 -12   9   6       29.41       31.08      2.63 o
 -11   9   6        1.39        2.62      1.78 o
 -10   9   6        2.61       -1.63      1.63 o
  -9   9   6        0.46       -0.49      1.48 o
  -8   9   6        4.66        5.37      1.52 o
  -7   9   6      165.12      156.09      3.96 o
  -6   9   6        2.11        4.41      1.26 o
  -5   9   6      123.00      122.32      2.59 o
  -4   9   6      157.43      127.77      2.73 o
  -3   9   6       78.73       79.79      2.11 o
  -2   9   6       97.05      118.72      2.77 o
  -1   9   6      267.52      250.83      3.77 o
   0   9   6       83.08       88.57      2.25 o
   1   9   6        0.47        1.31      1.25 o
   2   9   6      913.45      903.00     10.21 o
   3   9   6      271.56      237.41      4.86 o
   4   9   6        1.49        2.05      1.33 o
   5   9   6      118.75      122.39      3.44 o
   6   9   6       18.07       16.43      1.84 o
   7   9   6       46.24       50.10      2.94 o
   8   9   6        1.64        1.20      1.94 o
   9   9   6        4.61        8.82      2.34 o
  10   9   6        5.95        5.99      2.71 o
  11   9   6        0.09        2.15     11.87 o
 -13  10   6        8.46        8.01      2.66 o
 -12  10   6        2.16        6.88      2.35 o
 -11  10   6       14.03       14.85      2.44 o
 -10  10   6       14.83       20.67      2.39 o
  -9  10   6        1.42       -0.90      1.63 o
  -8  10   6       43.44       46.44      2.56 o
  -7  10   6       50.80       55.30      2.65 o
  -6  10   6      239.65      230.49      5.32 o
  -5  10   6       10.56        9.01      1.22 o
  -4  10   6       51.70       65.41      2.05 o
  -3  10   6       76.60       63.59      2.02 o
  -2  10   6      171.21      171.90      3.50 o
  -1  10   6      210.37      207.81      3.50 o
   0  10   6       39.56       34.12      1.57 o
   1  10   6       49.80       44.02      3.09 o
   2  10   6      710.60      719.88      8.84 o
   3  10   6       22.77       20.58      1.88 o
   4  10   6       42.34       36.69      2.29 o
   5  10   6        2.22       -0.73      1.36 o
   6  10   6        2.07        1.66      1.51 o
   7  10   6        2.89        0.79      2.62 o
   8  10   6        0.21        2.35      1.84 o
   9  10   6        0.01       -2.00      2.00 o
  10  10   6       24.18       33.21      3.61 o
 -13  11   6        0.02       -1.62      2.52 o
 -12  11   6        3.99        5.12      2.26 o
 -11  11   6       30.39       32.97      3.06 o
 -10  11   6       32.40       31.61      2.75 o
  -9  11   6        3.77        3.27      1.82 o
  -8  11   6       59.53       58.08      2.93 o
  -7  11   6        6.36        3.98      1.58 o
  -6  11   6      148.05      134.81      3.81 o
  -5  11   6       93.23       89.95      2.70 o
  -4  11   6        2.60        3.05      0.99 o
  -3  11   6      129.69      133.72      2.91 o
  -2  11   6       67.35       72.25      3.17 o
  -1  11   6       15.30       15.26      1.26 o
   0  11   6        0.11       -1.17      1.17 o
   1  11   6       11.54        8.87      1.46 o
   2  11   6      236.02      227.73      4.00 o
   3  11   6       30.10       28.11      2.09 o
   4  11   6       55.25       47.69      2.61 o
   5  11   6       10.89       10.67      1.88 o
   6  11   6       13.07       14.67      1.90 o
   7  11   6        3.63        3.47      1.74 o
   8  11   6        0.00       -1.96      1.96 o
   9  11   6       24.92       31.96      3.09 o
  10  11   6        0.05        6.71      4.24 o
 -13  12   6        0.04        0.28      2.63 o
 -12  12   6        0.55       -1.88      2.10 o
 -11  12   6        0.69        4.04      2.21 o
 -10  12   6        1.54        2.04      1.99 o
  -9  12   6       26.16       27.52      2.63 o
  -8  12   6        3.73        2.57      1.81 o
  -7  12   6        6.42        5.57      1.73 o
  -6  12   6       30.28       32.45      3.88 o
  -5  12   6       64.58       60.93      2.44 o
  -4  12   6       12.70       13.10      1.49 o
  -3  12   6        1.67        3.09      1.15 o
  -2  12   6       37.67       35.25      1.87 o
  -1  12   6      207.62      189.40      3.99 o
   0  12   6      150.72      157.50      3.30 o
   1  12   6       46.03       44.53      1.91 o
   2  12   6        4.65        4.12      1.48 o
   3  12   6      188.39      179.13      4.91 o
   4  12   6       65.02       61.42      2.84 o
   5  12   6        0.68        1.87      1.62 o
   6  12   6        5.79        5.57      1.94 o
   7  12   6       35.72       36.33      2.90 o
   8  12   6        0.03       -2.09      2.09 o
   9  12   6       11.28       10.96      3.46 o
  10  12   6       40.04       39.55      5.72 o
 -12  13   6        0.01        2.77      2.33 o
 -11  13   6        1.33        0.62      2.14 o
 -10  13   6       21.03       21.42      2.70 o
  -9  13   6       36.15       38.74      2.95 o
  -8  13   6        0.16       -0.89      1.71 o
  -7  13   6       37.26       33.39      2.54 o
  -6  13   6      159.26      152.74      4.41 o
  -5  13   6        0.80        3.34      1.56 o
  -4  13   6        7.61       11.43      1.60 o
  -3  13   6      301.47      274.31      5.11 o
  -2  13   6       97.13       76.92      2.53 o
  -1  13   6       47.77       36.78      2.04 o
   0  13   6      138.82      133.01      3.51 o
   1  13   6        5.66        4.95      1.28 o
   2  13   6      125.03      120.93      3.70 o
   3  13   6       80.24       75.94      3.13 o
   4  13   6        4.66        4.80      1.75 o
   5  13   6        4.90        6.62      1.90 o
   6  13   6       12.37       13.13      2.25 o
   7  13   6       19.70       17.64      3.23 o
   8  13   6       19.34       17.25      3.54 o
   9  13   6       12.32       13.38      4.41 o
 -12  14   6        6.53        4.28      2.90 o
 -11  14   6        2.69        0.94      2.21 o
 -10  14   6       20.65       23.77      2.84 o
  -9  14   6       46.83       47.42      3.17 o
  -8  14   6       17.76       19.54      3.30 o
  -7  14   6       99.20       98.83      4.03 o
  -6  14   6      100.25      102.10      3.96 o
  -5  14   6        0.00        2.46      1.75 o
  -4  14   6      292.19      272.88      5.38 o
  -3  14   6      361.46      319.89      5.81 o
  -2  14   6        7.88       11.86      1.65 o
  -1  14   6        7.72        3.21      1.41 o
   0  14   6        0.35       -1.22      1.22 o
   1  14   6        1.65        2.32      1.37 o
   2  14   6       14.43       14.86      2.18 o
   3  14   6      117.46      109.18      4.28 o
   4  14   6       21.48       22.27      2.60 o
   5  14   6       15.38       19.03      2.63 o
   6  14   6        0.03       -0.85      2.17 o
   7  14   6        9.09       17.71      3.99 o
   8  14   6        2.93        0.31      2.95 o
   9  14   6       15.27       12.77      4.54 o
 -12  15   6        1.50        0.60      4.58 o
 -11  15   6        1.83        2.10      2.40 o
 -10  15   6        6.71        6.38      2.42 o
  -9  15   6        6.17        2.85      2.16 o
  -8  15   6        1.55        0.31      2.04 o
  -7  15   6       81.12       86.88      4.29 o
  -6  15   6      114.43      125.56      7.64 o
  -5  15   6       24.37       22.30      2.50 o
  -4  15   6       15.06       11.13      1.79 o
  -3  15   6        4.28        1.61      1.49 o
  -2  15   6       35.47       28.91      3.95 o
  -1  15   6        0.63       -0.02      1.38 o
   0  15   6       48.47       47.37      2.41 o
   1  15   6       27.25       26.28      2.46 o
   2  15   6        7.50        5.39      1.91 o
   3  15   6        0.00        1.77      1.94 o
   4  15   6       15.97       16.52      2.51 o
   5  15   6        3.33        6.51      2.64 o
   6  15   6        0.96       -0.20      2.66 o
   7  15   6        0.00       -2.53      2.53 o
   8  15   6        3.61        0.26      3.03 o
 -11  16   6        0.19       -2.91      4.14 o
 -10  16   6        0.68        0.54      2.26 o
  -9  16   6        0.43       -2.55      2.60 o
  -8  16   6       11.24       12.44      3.30 o
  -7  16   6       85.38       90.35      4.04 o
  -6  16   6       32.41       38.71      2.96 o
  -5  16   6        3.93        3.98      1.87 o
  -4  16   6        9.68        8.02      2.04 o
  -3  16   6       54.34       46.21      2.53 o
  -2  16   6        8.33        5.49      1.61 o
  -1  16   6        2.82        3.26      1.51 o
   0  16   6       19.38       19.51      2.14 o
   1  16   6        5.64        4.73      2.17 o
   2  16   6       24.90       26.76      3.50 o
   3  16   6        1.89        4.69      2.47 o
   4  16   6        1.83        4.88      2.54 o
   5  16   6       52.06       55.64      4.33 o
   6  16   6        0.45        0.76      2.86 o
   7  16   6        1.70       -2.85      2.85 o
   8  16   6        0.12       -2.22      3.83 o
 -10  17   6        0.11       -1.62      2.29 o
  -9  17   6       11.28       11.76      2.65 o
  -8  17   6        0.02        0.77      2.17 o
  -7  17   6        1.81        1.75      2.09 o
  -6  17   6        2.86        1.02      1.95 o
  -5  17   6       19.87       18.94      2.60 o
  -4  17   6       14.65       11.05      2.15 o
  -3  17   6        6.25        4.54      1.70 o
  -2  17   6      114.35      111.00      4.53 o
  -1  17   6        4.19        0.26      1.52 o
   0  17   6        0.17       -0.85      1.60 o
   1  17   6        3.53        3.21      2.27 o
   2  17   6        0.11       -1.91      1.91 o
   3  17   6        4.32        2.74      5.57 o
   4  17   6       36.87       43.85      3.98 o
   5  17   6        2.38        0.87      2.65 o
   6  17   6        8.88        8.21      3.19 o
   7  17   6        8.50        2.36      3.28 o
 -10  18   6        0.60        0.19      2.88 o
  -9  18   6        0.02       -0.04      2.36 o
  -8  18   6        8.40       13.97      2.75 o
  -7  18   6       20.79       25.75      2.93 o
  -6  18   6        2.65        3.15      2.08 o
  -5  18   6        0.50       -1.64      1.91 o
  -4  18   6        4.11        6.41      2.13 o
  -3  18   6       13.78       16.60      2.34 o
  -2  18   6        0.21        1.50      1.60 o
  -1  18   6       28.17       28.85      2.35 o
   0  18   6        5.77        4.88      2.05 o
   1  18   6        1.89        2.69      2.21 o
   2  18   6        8.02        6.83      2.73 o
   3  18   6       11.32       11.67      3.07 o
   4  18   6        0.51        0.42      3.24 o
   5  18   6        3.07       -2.30      3.07 o
   6  18   6        5.61        6.06      3.32 o
   7  18   6        0.04        2.72      4.08 o
  -9  19   6       14.06       13.39      3.47 o
  -8  19   6       11.37       16.00      2.88 o
  -7  19   6        6.98        3.78      2.48 o
  -6  19   6       55.96       54.75      4.61 o
  -5  19   6       27.58       26.85      2.94 o
  -4  19   6        4.16        0.43      2.02 o
  -3  19   6        5.91        6.46      2.16 o
  -2  19   6        0.04       -0.84      1.83 o
  -1  19   6       14.09       17.30      2.22 o
   0  19   6        9.54       17.45      2.64 o
   1  19   6        5.18        4.36      3.14 o
   2  19   6        5.59        0.97      2.57 o
   3  19   6        2.20        2.74      2.78 o
   4  19   6        5.08       -0.65      2.78 o
   5  19   6       23.85       32.54      4.13 o
   6  19   6       12.35       10.70      3.57 o
  -8  20   6       12.35       10.97      3.29 o
  -7  20   6        3.56        6.13      2.56 o
  -6  20   6        0.21        3.88      2.46 o
  -5  20   6        0.40       -1.79      2.13 o
  -4  20   6        3.28        2.71      2.24 o
  -3  20   6        0.37        0.64      2.07 o
  -2  20   6       28.58       34.15      3.05 o
  -1  20   6       19.99       23.61      2.82 o
   0  20   6       52.12       65.82      3.96 o
   1  20   6        1.50        3.01      2.35 o
   2  20   6        0.84       -2.05      2.05 o
   3  20   6        2.62        1.68      2.51 o
   4  20   6        2.21       -1.33      3.16 o
   5  20   6       23.58       35.19      5.15 o
  -7  21   6        2.73        3.19      3.69 o
  -6  21   6        1.00        1.27      2.39 o
  -5  21   6        6.03        4.13      3.65 o
  -4  21   6        0.44        0.14      2.29 o
  -3  21   6        5.39        2.53      2.33 o
  -2  21   6       38.98       46.13      3.52 o
  -1  21   6        0.51       -0.29      2.47 o
   0  21   6       58.08       57.79      4.58 o
   1  21   6       11.82       14.60      2.98 o
   2  21   6        0.09       -3.38      3.38 o
   3  21   6        0.94       -2.63      2.63 o
   4  21   6        4.92        2.52      3.11 o
  -6  22   6        8.11       14.79      5.64 o
  -5  22   6        0.59       -3.45      3.45 o
  -4  22   6        0.03       -2.27      2.27 o
  -3  22   6        1.36       -0.90      3.78 o
  -2  22   6       46.13       55.55      5.29 o
  -1  22   6        8.24        9.14      4.32 o
   0  22   6        4.18       10.21      3.44 o
   1  22   6        0.02       -1.14      3.97 o
   2  22   6        4.02        6.07      3.82 o
  -3  23   6        0.83       -1.56      2.82 o
  -2  23   6        2.23       10.15      4.15 o
  -1  23   6       35.65       48.47      7.10 o
   0  23   6        1.59        0.39      3.74 o
 -15   0   7        3.22        6.43      4.58 o
 -13   0   7        2.96        2.29      2.90 o
 -11   0   7       34.86       37.18      3.66 o
  -9   0   7      185.46      177.09      5.98 o
  -7   0   7        5.07        4.15      1.13 o
  -5   0   7      598.62      588.41      9.16 o
  -3   0   7       31.96       32.87      1.50 o
  -1   0   7     2221.62     2550.31     26.71 o
   1   0   7     1584.26     1767.50     21.80 o
   3   0   7       25.32       30.32      2.45 o
   5   0   7       99.47       96.40      4.11 o
   7   0   7       95.95       96.22      4.58 o
   9   0   7       50.80       61.64      5.46 o
  11   0   7       16.75       16.38      4.76 o
 -15   1   7        0.00       -1.69      2.63 o
 -14   1   7        0.08       -2.08      2.08 o
 -13   1   7        4.76        3.84      2.14 o
 -12   1   7        9.20       13.79      2.15 o
 -11   1   7       19.40       20.31      1.93 o
 -10   1   7       27.22       35.10      1.99 o
  -9   1   7        0.05        2.37      3.03 o
  -8   1   7     1583.86     1525.21     17.19 o
  -7   1   7       58.21       55.56      1.44 o
  -6   1   7       58.93       59.96      1.21 o
  -5   1   7       91.73       95.46      1.87 o
  -4   1   7       34.78       34.51      1.38 o
  -3   1   7      950.93     1007.61      8.68 o
  -2   1   7     3458.28     3657.59     29.68 o
  -1   1   7      348.84      394.64      3.77 o
   0   1   7       79.09       78.02      1.89 o
   1   1   7      176.22      193.45      2.68 o
   2   1   7       53.94       47.79      1.67 o
   3   1   7      143.99      153.97      3.10 o
   4   1   7      240.78      225.09      4.10 o
   5   1   7       41.16       40.42      2.01 o
   6   1   7       14.38       17.66      1.77 o
   7   1   7        0.05       -0.14      1.44 o
   8   1   7        7.84        9.44      2.30 o
   9   1   7        6.52        7.10      2.58 o
  10   1   7        8.41       12.53      2.92 o
  11   1   7        7.12        3.70      2.87 o
 -15   2   7        0.40        1.70      2.66 o
 -14   2   7        7.32        4.26      2.36 o
 -13   2   7        2.79        3.45      1.82 o
 -12   2   7       25.52       30.95      2.78 o
 -11   2   7       22.77       28.62      2.08 o
 -10   2   7       46.20       53.25      2.33 o
  -9   2   7        0.14        1.44      1.20 o
  -8   2   7        1.05        1.19      1.57 o
  -7   2   7       48.63       47.79      2.06 o
  -6   2   7       28.55       26.45      1.03 o
  -5   2   7       10.32       10.51      1.92 o
  -4   2   7      214.52      202.01      3.12 o
  -3   2   7      114.51      116.52      2.44 o
  -2   2   7        0.11       -0.21      0.63 o
  -1   2   7       39.51       51.80      1.39 o
   0   2   7       89.53       87.35      2.90 o
   1   2   7      215.82      221.66      3.14 o
   2   2   7        1.25        1.88      0.73 o
   3   2   7       38.84       43.94      2.83 o
   4   2   7        2.33       -0.42      1.07 o
   5   2   7       19.15       15.29      1.60 o
   6   2   7       97.48       93.48      3.13 o
   7   2   7       17.39       17.09      1.91 o
   8   2   7       15.43       15.65      2.50 o
   9   2   7       31.01       32.49      3.21 o
  10   2   7        0.03       -1.38      2.32 o
  11   2   7       38.11       51.21      4.21 o
 -15   3   7        7.46       13.78      3.66 o
 -14   3   7        0.06        1.87      2.11 o
 -13   3   7       18.35       17.24      2.18 o
 -12   3   7        2.09       -0.08      1.58 o
 -11   3   7       60.74       69.56      4.22 o
 -10   3   7        7.27       10.96      1.70 o
  -9   3   7       56.94       56.84      3.64 o
  -8   3   7       53.10       59.10      2.14 o
  -7   3   7       11.59       10.28      0.90 o
  -6   3   7      316.27      323.09      3.44 o
  -5   3   7       39.96       37.36      1.87 o
  -4   3   7       53.91       39.88      1.43 o
  -3   3   7      471.31      494.72      4.70 o
  -2   3   7      121.71      151.76      1.76 o
  -1   3   7        9.31       13.10      0.73 o
   0   3   7      542.35      536.80      6.44 o
   1   3   7       35.88       34.28      1.18 o
   2   3   7        4.61        6.40      0.96 o
   3   3   7      276.21      286.75      5.00 o
   4   3   7       20.48       20.15      3.35 o
   5   3   7       34.74       22.04      1.93 o
   6   3   7      231.25      207.12      4.84 o
   7   3   7       11.08        7.77      1.82 o
   8   3   7        0.00       -0.74      1.78 o
   9   3   7        2.84        5.58      2.46 o
  10   3   7        4.10       10.01      2.84 o
  11   3   7       11.37        8.55      3.01 o
 -14   4   7        0.02       -0.39      2.07 o
 -13   4   7        0.03       -1.05      1.87 o
 -12   4   7        5.93        5.76      1.75 o
 -11   4   7       11.49        8.98      1.72 o
 -10   4   7        9.76        8.91      1.49 o
  -9   4   7       13.19       12.48      1.47 o
  -8   4   7        0.02       -1.07      1.54 o
  -7   4   7      157.83      155.81      2.79 o
  -6   4   7        7.28        4.11      1.40 o
  -5   4   7       30.47       25.45      0.85 o
  -4   4   7       90.04      105.70      1.69 o
  -3   4   7       67.12       58.19      1.29 o
  -2   4   7       37.10       29.09      1.06 o
  -1   4   7       96.15       96.08      1.66 o
   0   4   7      143.29      131.67      2.47 o
   1   4   7       17.18       21.82      0.99 o
   2   4   7        9.88       12.84      1.15 o
   3   4   7       32.10       41.62      2.05 o
   4   4   7       28.55       24.05      1.92 o
   5   4   7       53.31       42.01      2.35 o
   6   4   7       51.33       36.39      2.44 o
   7   4   7       33.70       48.27      3.39 o
   8   4   7       28.25       34.85      3.05 o
   9   4   7        3.40        5.01      2.60 o
  10   4   7        5.42        7.76      2.81 o
  11   4   7       16.59       19.66      3.42 o
 -14   5   7        4.62        5.94      2.35 o
 -13   5   7       27.59       30.24      2.53 o
 -12   5   7        8.07       12.97      1.95 o
 -11   5   7       62.64       74.25      2.99 o
 -10   5   7       45.63       48.45      2.28 o
  -9   5   7       26.95       26.30      1.91 o
  -8   5   7        4.61        6.52      1.15 o
  -7   5   7      462.02      460.85      6.37 o
  -6   5   7      377.39      386.89      4.88 o
  -5   5   7        0.00       -0.22      0.48 o
  -4   5   7      182.57      209.15      2.66 o
  -3   5   7        4.47        2.34      0.43 o
  -2   5   7       10.86       12.16      0.86 o
  -1   5   7       40.69       32.32      0.95 o
   0   5   7      195.97      205.77      2.74 o
   1   5   7        3.63        1.58      0.63 o
   2   5   7        4.94        3.41      1.23 o
   3   5   7      112.69      129.15      3.47 o
   4   5   7      142.22      143.81      3.81 o
   5   5   7       78.91       70.13      2.87 o
   6   5   7       97.37       84.39      3.37 o
   7   5   7        8.46        9.52      1.94 o
   8   5   7       44.88       47.93      3.36 o
   9   5   7        2.61        1.83      2.43 o
  10   5   7        0.27        0.36      2.54 o
  11   5   7        2.30        5.93      3.45 o
 -14   6   7        4.28        2.98      2.30 o
 -13   6   7        0.01       -0.08      1.83 o
 -12   6   7        9.64        7.81      1.95 o
 -11   6   7        3.33        1.02      2.14 o
 -10   6   7       62.56       65.07      2.46 o
  -9   6   7        2.80        2.23      1.12 o
  -8   6   7      110.92      112.56      2.92 o
  -7   6   7      188.20      201.58      3.77 o
  -6   6   7       23.15       22.59      1.32 o
  -5   6   7       28.65       31.87      1.02 o
  -4   6   7       66.42       72.65      2.51 o
  -3   6   7       13.44        9.78      0.99 o
  -2   6   7      148.18      133.04      2.23 o
  -1   6   7      138.92      131.80      2.20 o
   0   6   7       20.29       14.63      0.89 o
   1   6   7      249.75      247.39      4.23 o
   2   6   7      155.70      136.07      2.82 o
   3   6   7       51.81       50.37      2.27 o
   4   6   7      181.71      165.48      4.06 o
   5   6   7       35.40       29.86      2.16 o
   6   6   7       29.77       26.88      2.27 o
   7   6   7        5.64        4.96      1.89 o
   8   6   7        0.25        2.10      2.16 o
   9   6   7        4.14        1.28      2.26 o
  10   6   7        0.51       -1.18      2.45 o
  11   6   7        3.14        3.20      4.06 o
 -14   7   7        6.66       11.97      2.82 o
 -13   7   7       28.61       29.46      2.57 o
 -12   7   7        0.26       -1.46      1.51 o
 -11   7   7        4.31        4.25      1.50 o
 -10   7   7       13.67       11.78      1.53 o
  -9   7   7       20.78       14.97      1.59 o
  -8   7   7       14.04       14.65      1.50 o
  -7   7   7       51.69       52.13      2.07 o
  -6   7   7      164.95      156.59      5.34 o
  -5   7   7      311.13      321.69      4.61 o
  -4   7   7       50.65       62.63      1.54 o
  -3   7   7        8.10        7.60      0.81 o
  -2   7   7      298.67      295.91      3.81 o
  -1   7   7      210.15      202.83      2.98 o
   0   7   7      123.86      120.99      2.20 o
   1   7   7      556.74      528.36      6.09 o
   2   7   7       33.29       28.29      1.45 o
   3   7   7       37.14       26.61      1.73 o
   4   7   7      192.59      170.12      4.82 o
   5   7   7        2.77       -1.23      1.52 o
   6   7   7        4.84        1.13      1.63 o
   7   7   7        5.60        5.86      1.89 o
   8   7   7        6.46        5.79      2.39 o
   9   7   7        0.29       -2.02      2.33 o
  10   7   7        0.41       -2.42      2.42 o
 -14   8   7        2.63        1.68      2.41 o
 -13   8   7        0.00       -0.78      1.82 o
 -12   8   7       34.67       33.99      2.84 o
 -11   8   7        2.96        3.14      1.49 o
 -10   8   7        0.09        0.40      1.47 o
  -9   8   7        3.87        4.38      1.51 o
  -8   8   7       20.69       21.92      1.81 o
  -7   8   7       30.34       31.99      1.91 o
  -6   8   7      119.12      110.62      3.54 o
  -5   8   7      146.01      158.51      3.52 o
  -4   8   7      164.84      169.00      2.91 o
  -3   8   7       67.58       67.99      1.95 o
  -2   8   7       13.17       11.88      1.08 o
  -1   8   7      186.91      174.46      3.16 o
   0   8   7     1794.33     1765.78     17.81 o
   1   8   7      210.62      208.74      3.69 o
   2   8   7        2.19       -1.00      1.00 o
   3   8   7       28.40       26.73      1.77 o
   4   8   7       26.06       27.22      1.89 o
   5   8   7       28.89       28.65      2.21 o
   6   8   7        0.26        0.78      1.57 o
   7   8   7        1.05       -0.44      1.79 o
   8   8   7        6.98        5.70      2.43 o
   9   8   7        0.01       -0.65      2.34 o
  10   8   7        0.97        0.34      3.01 o
 -14   9   7        1.30        0.21      5.41 o
 -13   9   7       18.11       12.11      2.54 o
 -12   9   7        0.27        0.54      2.43 o
 -11   9   7       19.15       20.60      2.81 o
 -10   9   7        0.38       -0.41      1.52 o
  -9   9   7       13.26       14.45      1.88 o
  -8   9   7        9.41        6.49      1.53 o
  -7   9   7       25.54       22.65      1.76 o
  -6   9   7       18.69       18.08      1.56 o
  -5   9   7        0.50       -1.05      1.05 o
  -4   9   7      126.20      117.25      2.51 o
  -3   9   7        4.40        2.22      0.98 o
  -2   9   7       22.73       17.19      1.23 o
  -1   9   7      216.50      214.39      4.00 o
   0   9   7     1024.67     1019.48     11.16 o
   1   9   7      661.00      644.31      7.86 o
   2   9   7      216.47      202.65      4.36 o
   3   9   7        2.16       -1.18      1.29 o
   4   9   7      146.18      145.73      3.63 o
   5   9   7       35.71       38.26      2.26 o
   6   9   7        1.60       -0.65      1.46 o
   7   9   7        9.26       14.01      2.45 o
   8   9   7        3.47        4.13      2.32 o
   9   9   7       24.14       25.90      4.89 o
  10   9   7        0.01       -2.90      2.90 o
 -13  10   7        0.00        1.38      2.25 o
 -12  10   7       65.80       61.42      4.15 o
 -11  10   7        0.13        0.79      1.91 o
 -10  10   7       25.64       24.94      3.44 o
  -9  10   7        1.32        0.26      1.65 o
  -8  10   7        5.91        7.24      1.61 o
  -7  10   7        0.35        0.79      1.30 o
  -6  10   7        8.27        5.68      1.38 o
  -5  10   7        3.98        2.54      1.22 o
  -4  10   7        0.15        2.02      1.05 o
  -3  10   7      310.97      298.40      4.91 o
  -2  10   7        5.66        4.74      1.15 o
  -1  10   7      167.54      177.18      3.73 o
   0  10   7     1050.92      962.74     11.90 o
   1  10   7      391.39      409.85      5.75 o
   2  10   7       73.85       65.84      2.69 o
   3  10   7       26.86       26.12      2.06 o
   4  10   7       31.93       28.07      2.51 o
   5  10   7       12.72       12.89      1.75 o
   6  10   7        1.68        0.81      1.56 o
   7  10   7       37.22       40.26      2.92 o
   8  10   7       20.89       21.84      3.56 o
   9  10   7        1.40        2.75      3.06 o
  10  10   7        0.42       -3.59      3.59 o
 -13  11   7        8.50        6.00      2.80 o
 -12  11   7        9.07        6.12      2.44 o
 -11  11   7       37.30       42.64      3.11 o
 -10  11   7        1.46        2.89      1.92 o
  -9  11   7        8.46       10.49      2.56 o
  -8  11   7       30.77       29.15      2.29 o
  -7  11   7       11.42        9.51      1.73 o
  -6  11   7       14.16       13.18      1.72 o
  -5  11   7        1.01        3.76      1.37 o
  -4  11   7       31.28       33.88      2.15 o
  -3  11   7      143.39      153.61      3.47 o
  -2  11   7       20.14       20.83      1.61 o
  -1  11   7      364.57      349.39      5.70 o
   0  11   7       36.41       29.94      1.82 o
   1  11   7      236.25      198.44      4.15 o
   2  11   7      148.21      145.51      4.43 o
   3  11   7       26.35       21.02      2.04 o
   4  11   7        8.05        7.62      2.01 o
   5  11   7        6.79        5.11      1.77 o
   6  11   7       11.03       14.61      2.98 o
   7  11   7       19.94       21.11      3.35 o
   8  11   7        3.10        2.65      2.86 o
   9  11   7       21.05       20.18      3.93 o
 -13  12   7        2.47       -0.69      2.69 o
 -12  12   7       35.31       32.22      4.61 o
 -11  12   7        2.69        5.35      3.30 o
 -10  12   7       10.58       12.26      2.22 o
  -9  12   7        0.07       -0.44      1.78 o
  -8  12   7        3.43        2.71      1.81 o
  -7  12   7       16.05       17.37      2.03 o
  -6  12   7       15.44        9.71      1.77 o
  -5  12   7      298.64      283.52      5.79 o
  -4  12   7        0.28       -0.28      1.32 o
  -3  12   7       50.14       47.06      2.78 o
  -2  12   7       16.74       14.61      1.72 o
  -1  12   7       54.16       54.42      2.31 o
   0  12   7      129.73      101.95      3.81 o
   1  12   7       90.05       77.72      2.76 o
   2  12   7        6.33       11.57      1.97 o
   3  12   7       21.20       24.62      2.38 o
   4  12   7        2.29        2.16      1.83 o
   5  12   7        2.50        1.57      2.73 o
   6  12   7        0.05       -1.79      2.39 o
   7  12   7        1.03       -1.41      2.98 o
   8  12   7        0.68        0.32      2.82 o
   9  12   7        0.08        0.86      3.09 o
 -12  13   7        3.67        5.25      2.35 o
 -11  13   7       22.49       22.79      2.81 o
 -10  13   7       19.46       17.14      2.57 o
  -9  13   7       17.92       15.99      2.32 o
  -8  13   7       11.63        9.02      2.10 o
  -7  13   7       58.28       54.48      2.94 o
  -6  13   7       14.17       16.63      2.09 o
  -5  13   7       55.13       62.66      2.94 o
  -4  13   7        0.10       -0.56      1.45 o
  -3  13   7        9.39        7.44      1.50 o
  -2  13   7       31.30       28.73      2.18 o
  -1  13   7       35.84       35.84      2.32 o
   0  13   7      197.02      172.61      4.44 o
   1  13   7       19.38       12.80      2.29 o
   2  13   7       12.98        7.61      2.17 o
   3  13   7       14.75       15.37      2.56 o
   4  13   7        2.63       -1.48      2.01 o
   5  13   7        8.08        7.37      2.71 o
   6  13   7        7.37        4.02      2.72 o
   7  13   7        3.98        2.11      2.95 o
   8  13   7       13.80        8.56      4.22 o
   9  13   7        1.78       -1.65      3.75 o
 -12  14   7        1.51        3.29      2.80 o
 -11  14   7        0.95        1.80      2.17 o
 -10  14   7        0.01       -0.39      2.04 o
  -9  14   7        0.01       -0.48      1.93 o
  -8  14   7        6.24        7.66      2.59 o
  -7  14   7       74.08       80.65      3.63 o
  -6  14   7       94.16       94.42      4.82 o
  -5  14   7        0.01        2.01      1.69 o
  -4  14   7       35.25       40.03      2.59 o
  -3  14   7        0.38        0.36      1.51 o
  -2  14   7        6.47        3.25      1.88 o
  -1  14   7       63.97       58.06      2.82 o
   0  14   7        0.66        1.83      1.50 o
   1  14   7       25.63       21.04      3.90 o
   2  14   7       35.32       29.26      2.96 o
   3  14   7       64.30       65.20      4.03 o
   4  14   7       28.43       30.49      4.23 o
   5  14   7        7.85        6.28      2.61 o
   6  14   7        9.48       10.05      3.12 o
   7  14   7        6.34        9.58      3.41 o
   8  14   7        6.56        9.30      3.62 o
 -11  15   7        0.32       -2.18      2.18 o
 -10  15   7        0.33       -2.21      2.21 o
  -9  15   7        2.96        1.50      2.08 o
  -8  15   7       13.74       12.89      2.42 o
  -7  15   7      199.90      194.44      5.45 o
  -6  15   7       62.79       62.11      3.27 o
  -5  15   7        0.43        1.77      1.77 o
  -4  15   7       20.84       24.24      3.28 o
  -3  15   7        9.25        6.74      2.34 o
  -2  15   7        2.88        1.38      1.46 o
  -1  15   7        0.02       -0.20      1.66 o
   0  15   7       33.66       35.51      2.43 o
   1  15   7        4.09       -1.38      2.45 o
   2  15   7       29.69       36.23      3.30 o
   3  15   7       11.19       16.60      2.86 o
   4  15   7        0.53        0.05      3.21 o
   5  15   7       55.94       60.22      4.43 o
   6  15   7       27.76       31.77      5.43 o
   7  15   7        0.31       -2.95      2.95 o
   8  15   7        6.08        7.58      3.39 o
 -11  16   7        1.70        0.17      3.10 o
 -10  16   7        1.52        3.26      2.34 o
  -9  16   7        0.98        1.54      2.10 o
  -8  16   7        4.48        6.16      2.37 o
  -7  16   7       87.93       95.37      4.12 o
  -6  16   7       30.00       26.26      2.64 o
  -5  16   7        7.42        7.26      2.02 o
  -4  16   7       16.22       15.62      2.96 o
  -3  16   7       42.35       38.89      2.89 o
  -2  16   7        6.86        5.92      1.86 o
  -1  16   7       10.28       11.68      1.81 o
   0  16   7        0.60        2.01      2.02 o
   1  16   7        9.93       11.19      2.56 o
   2  16   7        2.13        4.82      2.35 o
   3  16   7        0.10        4.07      2.65 o
   4  16   7       27.16       36.39      3.80 o
   5  16   7       44.24       45.63      4.21 o
   6  16   7       38.53       45.47      4.82 o
   7  16   7        1.63        4.49      3.97 o
 -10  17   7        0.27       -2.32      3.39 o
  -9  17   7        9.05       10.70      2.56 o
  -8  17   7        0.49        2.19      2.26 o
  -7  17   7       52.81       48.38      3.29 o
  -6  17   7       10.08        9.50      3.27 o
  -5  17   7        0.08        0.21      1.85 o
  -4  17   7        0.01        2.06      1.84 o
  -3  17   7        3.57        9.12      1.99 o
  -2  17   7        0.80        3.01      1.83 o
  -1  17   7        1.18        2.27      2.14 o
   0  17   7        3.29        3.27      2.26 o
   1  17   7        0.03        0.07      2.20 o
   2  17   7        0.12        0.16      2.23 o
   3  17   7       15.98       16.95      3.25 o
   4  17   7        5.88        2.03      3.77 o
   5  17   7       63.35       75.48      5.13 o
   6  17   7       15.04       22.68      3.93 o
   7  17   7        3.43        7.30      8.59 o
  -9  18   7       29.42       35.31      3.46 o
  -8  18   7        0.01        0.29      2.29 o
  -7  18   7        1.31        2.51      2.20 o
  -6  18   7       13.15       11.54      2.75 o
  -5  18   7        0.25        2.09      2.02 o
  -4  18   7        3.38        3.71      2.01 o
  -3  18   7        0.95       -0.06      1.81 o
  -2  18   7        0.34       -1.72      1.72 o
  -1  18   7        1.86        4.80      3.13 o
   0  18   7       13.54       13.05      2.90 o
   1  18   7        0.06       -0.75      2.90 o
   2  18   7        2.95       -0.94      2.69 o
   3  18   7        3.32        5.76      2.82 o
   4  18   7       13.26       15.87      3.49 o
   5  18   7       19.61       34.41      4.26 o
   6  18   7       14.44       18.78      3.97 o
  -9  19   7        0.01       -2.73      3.85 o
  -8  19   7        3.90        7.45      2.67 o
  -7  19   7        2.21        1.29      2.31 o
  -6  19   7        2.09        3.31      2.24 o
  -5  19   7        1.92       -0.82      2.03 o
  -4  19   7        2.83        4.03      2.12 o
  -3  19   7        0.49       -1.85      1.85 o
  -2  19   7        5.43        4.62      2.15 o
  -1  19   7        5.77        8.35      2.75 o
   0  19   7        0.06        0.13      2.48 o
   1  19   7        7.02        6.42      2.86 o
   2  19   7        7.43        3.21      2.76 o
   3  19   7        1.36        0.53      2.76 o
   4  19   7        1.28       -2.85      2.85 o
   5  19   7        2.58        6.12      3.37 o
  -8  20   7        0.56        0.46      2.88 o
  -7  20   7        5.70        2.38      3.47 o
  -6  20   7        0.18       -2.86      2.86 o
  -5  20   7        4.05        4.47      2.42 o
  -4  20   7       23.06       21.00      2.84 o
  -3  20   7        0.11        4.55      2.27 o
  -2  20   7       49.74       59.27      3.67 o
  -1  20   7        0.88        1.74      2.64 o
   0  20   7        2.76        5.18      2.90 o
   1  20   7        4.68       -1.56      2.84 o
   2  20   7        0.52       -3.43      4.18 o
   3  20   7        0.18       -1.42      3.74 o
   4  20   7       25.22       13.77      4.74 o
  -6  21   7        0.00       -1.17      3.34 o
  -5  21   7       14.03       16.10      2.97 o
  -4  21   7        3.82        4.18      2.53 o
  -3  21   7        0.90        3.53      2.40 o
  -2  21   7       37.34       44.41      4.18 o
  -1  21   7       43.46       59.47      4.70 o
   0  21   7       24.53       32.39      4.01 o
   1  21   7       16.36       15.44      3.64 o
   2  21   7        3.42       -2.93      2.93 o
   3  21   7       18.00       21.71      4.90 o
  -5  22   7        0.01       -4.29      8.76 o
  -4  22   7        3.25       -2.75      2.91 o
  -3  22   7       30.86       48.94      4.47 o
  -2  22   7       56.57       89.33      6.76 o
  -1  22   7       52.28       64.65      6.17 o
   0  22   7        7.49        9.24      4.43 o
   1  22   7       19.48       10.45      4.46 o
 -14   0   8        0.30        1.19      3.10 o
 -12   0   8       23.09       15.93      3.25 o
 -10   0   8        0.39       -0.28      2.03 o
  -8   0   8      138.36      139.18      6.97 o
  -6   0   8        3.98        3.91      0.77 o
  -4   0   8      453.38      464.14      6.18 o
  -2   0   8        3.83        1.11      0.79 o
   0   0   8      187.06      208.04      3.77 o
   2   0   8      260.13      222.06      4.55 o
   4   0   8        1.96        2.80      1.76 o
   6   0   8       24.76       24.43      5.47 o
   8   0   8       15.75       16.46      5.71 o
  10   0   8        1.42        6.08      9.92 o
 -15   1   8        2.74        5.88      3.95 o
 -14   1   8        0.02        1.63      2.11 o
 -13   1   8       10.45       10.04      2.26 o
 -12   1   8        5.28       10.87      2.12 o
 -11   1   8      218.45      208.28      5.26 o
 -10   1   8       10.78       11.63      1.76 o
  -9   1   8      128.11      114.16      3.39 o
  -8   1   8       19.94       19.72      1.72 o
  -7   1   8       43.95       43.74      1.51 o
  -6   1   8        7.43       11.18      0.84 o
  -5   1   8      548.85      572.12      7.86 o
  -4   1   8      132.50      133.67      2.08 o
  -3   1   8      519.32      570.85      5.36 o
  -2   1   8      711.91      738.00      6.83 o
  -1   1   8       44.55       44.78      1.15 o
   0   1   8        0.54       -0.35      0.53 o
   1   1   8      162.18      178.49      2.68 o
   2   1   8        0.10       -1.10      1.10 o
   3   1   8       11.59       16.08      1.70 o
   4   1   8       99.27       95.68      2.81 o
   5   1   8       89.18       71.27      2.91 o
   6   1   8       33.30       31.95      2.63 o
   7   1   8        5.76        6.83      2.13 o
   8   1   8        0.40       -2.07      2.07 o
   9   1   8        8.72        8.91      3.23 o
  10   1   8       18.27       20.86      3.26 o
 -15   2   8        4.94        1.21      6.60 o
 -14   2   8        0.13        0.28      2.14 o
 -13   2   8       26.03       28.80      2.75 o
 -12   2   8       25.51       23.23      3.19 o
 -11   2   8      131.70      131.34      5.72 o
 -10   2   8       11.40       11.16      1.46 o
  -9   2   8      193.27      179.30      4.24 o
  -8   2   8      164.22      164.84      3.22 o
  -7   2   8       56.80       50.68      1.36 o
  -6   2   8       33.23       39.82      2.02 o
  -5   2   8       21.37       21.38      1.24 o
  -4   2   8       90.52       81.97      1.92 o
  -3   2   8        6.98        8.79      0.78 o
  -2   2   8       37.72       38.11      1.43 o
  -1   2   8       13.96       11.12      0.74 o
   0   2   8        6.03        4.82      0.74 o
   1   2   8      818.49      815.50      8.76 o
   2   2   8      310.19      299.41      4.55 o
   3   2   8      342.75      321.80      5.46 o
   4   2   8      204.05      206.49      4.04 o
   5   2   8       71.14       53.30      2.61 o
   6   2   8       10.42        7.62      2.03 o
   7   2   8        5.66        3.27      2.03 o
   8   2   8        1.52       -0.08      2.11 o
   9   2   8        1.87       -2.44      2.44 o
  10   2   8        0.11       -1.11      3.00 o
 -14   3   8        0.21        1.53      2.39 o
 -13   3   8        2.20        1.44      1.78 o
 -12   3   8        5.18        2.91      1.65 o
 -11   3   8      136.72      132.18      3.74 o
 -10   3   8       27.62       23.28      1.73 o
  -9   3   8        4.48        4.01      1.24 o
  -8   3   8       32.29       28.56      1.92 o
  -7   3   8       12.54       10.02      0.78 o
  -6   3   8       42.14       42.66      2.41 o
  -5   3   8       16.95       19.95      1.31 o
  -4   3   8       53.79       48.24      1.32 o
  -3   3   8       67.44       80.91      1.44 o
  -2   3   8       12.08       14.07      0.77 o
  -1   3   8        0.31        0.79      0.46 o
   0   3   8      124.92      123.12      2.96 o
   1   3   8      361.27      364.04      4.61 o
   2   3   8      322.10      296.46      7.28 o
   3   3   8       11.30        8.54      1.47 o
   4   3   8        0.03        2.81      1.35 o
   5   3   8       45.22       51.93      2.61 o
   6   3   8        2.73        0.70      1.65 o
   7   3   8       23.94       18.74      2.51 o
   8   3   8       16.57       22.43      2.93 o
   9   3   8        0.10       -2.26      2.26 o
  10   3   8        1.02       -0.49      3.13 o
 -14   4   8        1.65       -0.59      1.81 o
 -13   4   8       18.67       17.21      2.18 o
 -12   4   8       25.89       24.88      2.14 o
 -11   4   8       95.38       97.05      3.31 o
 -10   4   8        1.16       -0.06      1.23 o
  -9   4   8       81.52       85.89      2.35 o
  -8   4   8       10.71        8.30      1.03 o
  -7   4   8       72.49       65.01      1.87 o
  -6   4   8       19.80       19.01      0.83 o
  -5   4   8        7.82       16.92      1.34 o
  -4   4   8      106.75      116.36      1.92 o
  -3   4   8      200.00      199.93      2.35 o
  -2   4   8        0.29       -0.18      0.42 o
  -1   4   8        0.45       -0.54      0.54 o
   0   4   8       23.06       21.14      1.07 o
   1   4   8     1142.07     1102.94     10.24 o
   2   4   8     1276.66     1201.24     14.24 o
   3   4   8       43.51       35.02      2.36 o
   4   4   8        1.69        1.51      1.34 o
   5   4   8        8.00       11.25      1.80 o
   6   4   8       31.54       30.92      3.19 o
   7   4   8        1.02        1.36      1.98 o
   8   4   8       20.14       23.34      2.94 o
   9   4   8       19.24       22.03      3.11 o
  10   4   8        0.41        3.30      3.30 o
 -14   5   8        2.99        1.58      2.11 o
 -13   5   8        6.27        6.93      1.88 o
 -12   5   8        1.24        2.82      1.69 o
 -11   5   8       13.90       19.09      2.13 o
 -10   5   8        6.35        7.92      1.34 o
  -9   5   8        2.72        0.78      1.05 o
  -8   5   8        6.91        5.03      1.12 o
  -7   5   8        5.14        5.41      0.99 o
  -6   5   8       14.68       17.34      0.90 o
  -5   5   8        1.26        1.99      0.57 o
  -4   5   8      445.62      457.47      5.49 o
  -3   5   8       44.84       33.00      1.21 o
  -2   5   8       65.18       69.03      1.63 o
  -1   5   8       25.72       24.48      1.09 o
   0   5   8      107.50      116.67      2.31 o
   1   5   8      421.31      428.69      5.11 o
   2   5   8     2197.61     2156.25     23.87 o
   3   5   8      232.36      228.61      4.66 o
   4   5   8        0.29        1.85      1.33 o
   5   5   8        9.44        6.99      1.85 o
   6   5   8        0.28        1.77      1.83 o
   7   5   8        1.24        0.57      1.99 o
   8   5   8       13.68       11.29      2.60 o
   9   5   8        0.13       -2.72      2.72 o
  10   5   8        8.28       11.21      3.85 o
 -14   6   8        6.47        8.87      2.10 o
 -13   6   8        1.29        2.72      1.65 o
 -12   6   8        1.98        3.13      1.53 o
 -11   6   8        8.34        7.04      1.48 o
 -10   6   8        0.39       -1.02      1.14 o
  -9   6   8        0.40        2.08      1.20 o
  -8   6   8        2.65        0.71      1.04 o
  -7   6   8        6.11        4.60      1.16 o
  -6   6   8      157.18      153.52      4.56 o
  -5   6   8        3.02        2.82      0.91 o
  -4   6   8      145.56      130.98      2.50 o
  -3   6   8       12.46       13.92      0.96 o
  -2   6   8      388.39      375.67      4.47 o
  -1   6   8      302.18      301.96      4.49 o
   0   6   8      101.31       94.89      2.28 o
   1   6   8      275.57      263.86      4.17 o
   2   6   8      412.69      397.81      5.72 o
   3   6   8       95.59       93.06      3.03 o
   4   6   8       18.88       14.75      1.80 o
   5   6   8        0.00        0.40      1.60 o
   6   6   8        9.93       10.25      2.23 o
   7   6   8        0.18       -1.87      1.87 o
   8   6   8       31.76       37.70      4.04 o
   9   6   8        4.97        4.68      3.02 o
  10   6   8        5.12        3.96      3.43 o
 -14   7   8        4.71        5.86      2.36 o
 -13   7   8        3.20        5.23      1.77 o
 -12   7   8        0.51        0.80      1.48 o
 -11   7   8        3.01        1.34      1.51 o
 -10   7   8        0.74       -0.52      1.33 o
  -9   7   8       10.50       12.86      1.52 o
  -8   7   8        6.67        5.72      1.25 o
  -7   7   8       64.98       69.23      2.30 o
  -6   7   8      513.24      496.95      7.44 o
  -5   7   8       24.48       23.06      2.14 o
  -4   7   8       24.48       23.50      2.37 o
  -3   7   8       86.47       73.21      1.95 o
  -2   7   8        1.55        0.97      0.96 o
  -1   7   8      572.33      563.86      6.89 o
   0   7   8     1154.80     1153.00     13.54 o
   1   7   8        0.70       -1.01      1.01 o
   2   7   8      171.58      169.39      3.89 o
   3   7   8        0.21       -0.40      1.11 o
   4   7   8      158.68      157.10      4.11 o
   5   7   8        9.01        8.30      1.98 o
   6   7   8        4.39        6.43      2.09 o
   7   7   8       53.87       53.47      4.12 o
   8   7   8        1.42       -1.73      2.63 o
   9   7   8        0.07       -2.64      2.64 o
  10   7   8        1.36       -1.33      2.98 o
 -14   8   8        0.52        1.06      2.67 o
 -13   8   8        0.28        4.09      2.54 o
 -12   8   8        5.87        4.87      1.97 o
 -11   8   8        9.99        7.23      1.68 o
 -10   8   8        0.96       -1.00      1.91 o
  -9   8   8        8.50        6.77      1.58 o
  -8   8   8       92.72       87.29      3.22 o
  -7   8   8       60.91       64.74      2.49 o
  -6   8   8      170.14      166.24      3.73 o
  -5   8   8       57.20       66.73      2.38 o
  -4   8   8        0.14       -0.86      2.52 o
  -3   8   8      326.63      324.47      5.53 o
  -2   8   8       21.88       20.88      1.45 o
  -1   8   8       38.37       43.61      2.01 o
   0   8   8      314.12      300.08      5.08 o
   1   8   8      138.76      132.61      3.23 o
   2   8   8      103.86      102.13      3.54 o
   3   8   8      247.24      242.64      5.67 o
   4   8   8       13.80       13.70      1.86 o
   5   8   8       14.82       14.19      2.65 o
   6   8   8        5.32        5.87      2.58 o
   7   8   8        8.40        7.52      2.88 o
   8   8   8        9.12        3.98      3.09 o
   9   8   8        0.91       -2.71      2.71 o
 -13   9   8        0.36        0.65      2.04 o
 -12   9   8        0.01       -1.84      1.84 o
 -11   9   8       15.32       17.21      2.27 o
 -10   9   8        9.95       10.90      1.84 o
  -9   9   8        2.03        1.98      2.14 o
  -8   9   8       14.02       13.65      1.69 o
  -7   9   8       27.54       28.46      1.92 o
  -6   9   8       20.85       20.00      1.63 o
  -5   9   8       49.09       57.93      2.36 o
  -4   9   8       43.10       38.90      2.01 o
  -3   9   8       66.58       61.85      2.93 o
  -2   9   8       69.76       58.69      6.34 o
  -1   9   8      851.25      841.47     10.61 o
   0   9   8      465.43      455.00      6.76 o
   1   9   8        1.19       -1.15      1.15 o
   2   9   8       64.97       58.84      3.18 o
   3   9   8       32.24       27.25      3.69 o
   4   9   8        0.01       -1.82      1.91 o
   5   9   8        0.53        2.32      2.21 o
   6   9   8        9.17        7.89      2.73 o
   7   9   8       43.36       53.53      4.25 o
   8   9   8        0.72       -2.63      2.63 o
   9   9   8        2.33        1.23      3.15 o
 -13  10   8        0.56        0.10      2.15 o
 -12  10   8        3.02        2.22      2.04 o
 -11  10   8        7.08        6.71      1.99 o
 -10  10   8        0.94       -1.74      1.74 o
  -9  10   8        1.97       -1.45      1.47 o
  -8  10   8      106.90      108.66      3.52 o
  -7  10   8        5.68        4.98      1.44 o
  -6  10   8        0.16        0.12      1.40 o
  -5  10   8       46.30       44.98      2.22 o
  -4  10   8        8.09        6.62      1.88 o
  -3  10   8      110.38      109.87      5.75 o
  -2  10   8        0.00       -0.72      2.22 o
  -1  10   8       59.81       63.96      3.28 o
   0  10   8       54.49       53.54      2.53 o
   1  10   8      161.77      147.80      3.91 o
   2  10   8       21.47       22.63      2.53 o
   3  10   8       20.92       21.86      2.66 o
   4  10   8       46.88       41.13      3.32 o
   5  10   8        4.80        3.89      2.35 o
   6  10   8       31.05       43.55      4.18 o
   7  10   8       19.37       21.11      3.55 o
   8  10   8        9.06        8.93      3.29 o
   9  10   8        7.01        8.12      3.49 o
 -13  11   8        0.39       -1.25      2.53 o
 -12  11   8        1.70       -1.92      2.02 o
 -11  11   8        0.20        1.33      1.98 o
 -10  11   8        3.40        2.11      1.96 o
  -9  11   8        3.76        2.90      2.09 o
  -8  11   8       12.47        9.32      1.78 o
  -7  11   8        0.31        0.05      1.37 o
  -6  11   8        1.84        1.42      1.39 o
  -5  11   8        2.54        2.61      1.47 o
  -4  11   8       18.63       16.53      1.71 o
  -3  11   8      127.79      112.18      3.98 o
  -2  11   8       42.87       40.95      2.71 o
  -1  11   8       96.13      103.24      3.42 o
   0  11   8       10.17        8.83      1.68 o
   1  11   8        2.10        2.02      1.90 o
   2  11   8        2.23        1.38      3.00 o
   3  11   8       57.43       60.57      3.70 o
   4  11   8       18.11       21.23      2.88 o
   5  11   8       15.97       18.61      2.95 o
   6  11   8        8.47       10.69      2.90 o
   7  11   8       89.08      111.28      5.69 o
   8  11   8        0.23        3.14      3.12 o
   9  11   8        0.00       -2.82      2.82 o
 -12  12   8        8.95       11.11      2.46 o
 -11  12   8        0.59       -0.24      2.49 o
 -10  12   8        0.57       -1.75      1.75 o
  -9  12   8       17.74       13.17      2.87 o
  -8  12   8        0.27        1.39      1.60 o
  -7  12   8        5.29        5.78      1.68 o
  -6  12   8       11.57       13.07      1.83 o
  -5  12   8        1.36        2.27      1.41 o
  -4  12   8       31.78       28.84      2.09 o
  -3  12   8       20.20       16.28      1.86 o
  -2  12   8      205.66      205.42      5.60 o
  -1  12   8       66.35       65.20      2.85 o
   0  12   8       73.47       65.59      2.83 o
   1  12   8        1.70       -0.10      2.48 o
   2  12   8        7.96        6.18      2.12 o
   3  12   8       10.00        4.99      2.27 o
   4  12   8        7.67        7.54      2.48 o
   5  12   8        2.42        3.27      2.71 o
   6  12   8       24.69       30.88      3.79 o
   7  12   8       16.32       15.73      3.49 o
   8  12   8       16.25       23.18      3.96 o
 -12  13   8       16.56       19.41      2.84 o
 -11  13   8        5.20       -1.21      2.05 o
 -10  13   8       18.88       19.37      3.16 o
  -9  13   8        0.98        0.99      1.83 o
  -8  13   8       46.32       46.66      2.86 o
  -7  13   8       46.41       45.78      2.76 o
  -6  13   8       96.73       92.90      4.76 o
  -5  13   8       24.53       16.80      2.00 o
  -4  13   8       19.98       18.10      2.28 o
  -3  13   8       37.35       32.28      2.31 o
  -2  13   8       32.64       34.83      3.22 o
  -1  13   8       14.81       15.80      1.90 o
   0  13   8       42.10       38.24      2.42 o
   1  13   8        1.24        1.19      1.93 o
   2  13   8      104.09      110.60      4.86 o
   3  13   8        1.24        1.25      2.25 o
   4  13   8        2.76        3.65      2.36 o
   5  13   8       32.32       33.48      3.69 o
   6  13   8       20.22       15.59      3.38 o
   7  13   8       31.69       38.66      4.22 o
   8  13   8        5.56        2.44      3.28 o
 -12  14   8       15.47       13.83      3.28 o
 -11  14   8        1.28       -1.31      2.61 o
 -10  14   8        3.07        3.85      2.15 o
  -9  14   8       44.23       47.60      3.12 o
  -8  14   8       62.90       65.65      3.44 o
  -7  14   8        3.14        2.57      1.90 o
  -6  14   8       83.90       78.88      3.49 o
  -5  14   8        0.39        0.01      2.20 o
  -4  14   8        2.15        0.40      1.54 o
  -3  14   8       19.29       21.86      2.19 o
  -2  14   8        0.00       -1.23      1.64 o
  -1  14   8       98.06       99.07      4.17 o
   0  14   8       94.85       82.19      4.12 o
   1  14   8        2.74        3.34      2.40 o
   2  14   8        1.07       -1.20      2.07 o
   3  14   8        1.84        0.94      2.27 o
   4  14   8        0.72        3.30      2.56 o
   5  14   8       23.43       21.69      3.45 o
   6  14   8        4.97        6.11      3.04 o
   7  14   8        1.10       -0.76      3.01 o
 -11  15   8        0.00        1.19      2.56 o
 -10  15   8        3.99        1.02      2.13 o
  -9  15   8       19.07       22.76      2.70 o
  -8  15   8        7.51        8.26      2.21 o
  -7  15   8       23.56       23.31      2.49 o
  -6  15   8        4.49        3.04      1.86 o
  -5  15   8        0.32       -0.57      1.93 o
  -4  15   8       21.44       27.03      2.45 o
  -3  15   8       43.53       48.09      2.83 o
  -2  15   8        0.01       -0.62      1.61 o
  -1  15   8        7.96        4.12      1.92 o
   0  15   8       42.38       37.53      4.04 o
   1  15   8        9.20        5.10      3.36 o
   2  15   8        4.37       -0.13      4.61 o
   3  15   8       19.61       20.78      3.27 o
   4  15   8        1.73        1.67      2.70 o
   5  15   8        6.81       13.38      3.39 o
   6  15   8       19.26       17.82      3.68 o
   7  15   8        0.64        0.32      3.95 o
 -11  16   8        1.87       -3.91      3.91 o
 -10  16   8        2.81        1.45      2.35 o
  -9  16   8       42.24       45.35      3.38 o
  -8  16   8        9.76       10.53      2.80 o
  -7  16   8       17.48       19.01      2.48 o
  -6  16   8        0.14       -1.13      1.76 o
  -5  16   8        3.73        2.96      2.21 o
  -4  16   8       37.91       33.84      2.65 o
  -3  16   8        3.02        1.25      1.71 o
  -2  16   8        2.49        0.68      1.76 o
  -1  16   8        4.56        6.15      3.07 o
   0  16   8        4.65        2.79      3.18 o
   1  16   8      120.09      143.48      7.07 o
   2  16   8       20.13       29.40      4.33 o
   3  16   8       14.69       17.46      3.94 o
   4  16   8        0.10        3.34      3.60 o
   5  16   8        8.16        8.47      7.33 o
   6  16   8        2.51        5.57      3.99 o
 -10  17   8       20.86       20.95      3.56 o
  -9  17   8       21.98       23.66      2.98 o
  -8  17   8        1.10        3.72      2.22 o
  -7  17   8        0.89       -1.04      2.31 o
  -6  17   8        2.20        1.57      1.99 o
  -5  17   8       23.98       24.27      2.58 o
  -4  17   8       13.04       10.94      2.17 o
  -3  17   8        1.75        0.10      1.91 o
  -2  17   8       22.94       20.18      2.44 o
  -1  17   8        0.26        2.84      2.23 o
   0  17   8        2.65        5.53      3.07 o
   1  17   8        3.90        3.62      3.15 o
   2  17   8       37.90       40.44      6.53 o
   3  17   8        4.13        2.21      3.42 o
   4  17   8       22.30       23.25      4.64 o
   5  17   8        4.01        9.65      4.43 o
   6  17   8        2.74       -3.25      3.82 o
  -9  18   8       26.24       27.56      3.77 o
  -8  18   8        1.04        1.16      2.22 o
  -7  18   8        6.30        5.25      2.36 o
  -6  18   8        6.07        5.09      2.26 o
  -5  18   8        0.37       -0.96      1.93 o
  -4  18   8        3.15        5.65      2.05 o
  -3  18   8        2.47        1.99      2.13 o
  -2  18   8        0.96        2.66      1.91 o
  -1  18   8       15.48       19.33      3.86 o
   0  18   8        0.40        1.12      2.44 o
   1  18   8       18.15       24.20      4.20 o
   2  18   8        9.85        7.53      8.82 o
   3  18   8        7.34        8.39      4.22 o
   4  18   8       16.19       15.25      4.64 o
   5  18   8        0.26        3.82      4.19 o
  -8  19   8        0.19       -0.61      2.58 o
  -7  19   8        0.22       -1.15      2.19 o
  -6  19   8        4.17        3.14      2.23 o
  -5  19   8        5.57        6.12      2.30 o
  -4  19   8       16.04       14.12      2.52 o
  -3  19   8       12.94       15.99      2.56 o
  -2  19   8        9.25        8.02      2.35 o
  -1  19   8       16.43       14.97      3.14 o
   0  19   8        1.67        1.96      2.98 o
   1  19   8        8.02        8.22      3.71 o
   2  19   8        2.17       -2.49      3.66 o
   3  19   8       11.86       13.85      4.50 o
   4  19   8        2.26        4.77      4.08 o
  -7  20   8        0.79       -2.20      2.96 o
  -6  20   8        0.04        0.24      2.98 o
  -5  20   8       19.53       18.11      2.86 o
  -4  20   8        1.37        5.56      2.40 o
  -3  20   8       13.46       20.16      5.25 o
  -2  20   8        0.05        5.50      2.88 o
  -1  20   8        0.07       -2.79      4.24 o
   0  20   8        3.84       -0.36      2.77 o
   1  20   8        0.00       -2.71      2.71 o
   2  20   8       12.12        9.02      4.41 o
   3  20   8        0.69        2.24      4.21 o
  -6  21   8        0.36       -2.64      3.38 o
  -5  21   8        2.48        3.81      3.01 o
  -4  21   8       53.86       63.18      4.74 o
  -3  21   8        3.21       11.08      3.24 o
  -2  21   8        0.90        5.27      2.97 o
  -1  21   8        1.21        1.86      3.21 o
   0  21   8        3.80        2.66      3.60 o
   1  21   8        0.91       -3.68      3.68 o
  -3  22   8       27.83       35.98      5.21 o
  -2  22   8        0.82        8.96      4.33 o
  -1  22   8       11.56       24.48      6.77 o
 -13   0   9        0.03        2.07      2.86 o
 -11   0   9      214.75      189.65      6.98 o
  -9   0   9       85.45       83.07      4.06 o
  -7   0   9      159.20      162.75      4.61 o
  -5   0   9     1155.45     1153.75     14.10 o
  -3   0   9        0.60        1.35      0.78 o
  -1   0   9      341.49      321.48     24.47 o
   1   0   9       28.77       21.09      3.35 o
   3   0   9        0.66        2.96      2.01 o
   5   0   9       20.14       17.39      3.13 o
   7   0   9       54.96       73.11      7.96 o
   9   0   9        5.94       13.40      6.24 o
 -14   1   9        0.01       -2.23      2.70 o
 -13   1   9        5.68        4.18      2.69 o
 -12   1   9       72.17       76.80      4.22 o
 -11   1   9        6.77        6.08      1.94 o
 -10   1   9       38.09       33.18      2.22 o
  -9   1   9        5.65        4.28      1.33 o
  -8   1   9        6.62        4.34      1.25 o
  -7   1   9       11.02       11.73      1.09 o
  -6   1   9        4.92        6.95      0.95 o
  -5   1   9        1.39        0.91      0.74 o
  -4   1   9      305.81      306.85      3.25 o
  -3   1   9        4.47        2.13      0.55 o
  -2   1   9      371.88      391.40      4.24 o
  -1   1   9        0.58        0.34      0.75 o
   0   1   9        7.11        6.61      0.89 o
   1   1   9        8.93       10.84      1.32 o
   2   1   9       17.84       21.46      1.75 o
   3   1   9       10.03        9.98      1.64 o
   4   1   9       49.67       53.75      2.83 o
   5   1   9       11.44        9.63      1.96 o
   6   1   9        1.02        2.40      1.83 o
   7   1   9        8.88        9.28      2.76 o
   8   1   9       61.05       64.73      5.96 o
   9   1   9        0.84       -2.10      3.77 o
  10   1   9        8.70       10.87      4.65 o
 -14   2   9        0.14       -1.02      2.11 o
 -13   2   9        0.12       -0.75      1.97 o
 -12   2   9        5.45        8.39      2.11 o
 -11   2   9       45.09       46.67      3.30 o
 -10   2   9       66.58       73.11      3.63 o
  -9   2   9        9.91       11.61      1.76 o
  -8   2   9        6.43        4.02      1.19 o
  -7   2   9        3.91        1.17      1.36 o
  -6   2   9       85.79       80.66      3.33 o
  -5   2   9      383.32      379.52      5.25 o
  -4   2   9        0.96        0.99      0.71 o
  -3   2   9      118.48      115.99      1.83 o
  -2   2   9        3.50        2.34      0.74 o
  -1   2   9      104.76      117.19      2.55 o
   0   2   9        1.94        1.58      0.80 o
   1   2   9       47.09       43.18      2.06 o
   2   2   9        2.97       -0.45      1.17 o
   3   2   9      166.21      117.21      3.67 o
   4   2   9      176.20      163.98      4.57 o
   5   2   9       11.75       13.64      2.11 o
   6   2   9        9.14        0.13      2.14 o
   7   2   9        0.15       -2.25      2.25 o
   8   2   9       21.98       21.91      5.31 o
   9   2   9       33.56       37.83      5.32 o
  10   2   9        0.95       -2.52      5.71 o
 -14   3   9        4.64        4.96      2.31 o
 -13   3   9        8.14       10.82      2.29 o
 -12   3   9        3.37        1.00      2.24 o
 -11   3   9        7.65        7.68      1.58 o
 -10   3   9        0.42       -0.25      1.68 o
  -9   3   9       34.25       38.79      1.62 o
  -8   3   9        0.12       -0.81      0.81 o
  -7   3   9      280.26      278.57      9.14 o
  -6   3   9       83.39       82.53      3.23 o
  -5   3   9       13.40       11.27      1.64 o
  -4   3   9        4.22        6.19      0.61 o
  -3   3   9      407.97      394.41      4.50 o
  -2   3   9        0.08       -0.58      0.59 o
  -1   3   9       43.52       39.49      1.47 o
   0   3   9        1.60        0.53      1.29 o
   1   3   9       55.23       48.29      2.62 o
   2   3   9      174.55      147.20      4.58 o
   3   3   9       61.17       43.09      2.45 o
   4   3   9        3.11        1.74      1.65 o
   5   3   9        0.18       -1.79      1.79 o
   6   3   9       20.11       13.73      3.61 o
   7   3   9       65.40       64.02      4.41 o
   8   3   9       59.22       72.99      8.33 o
   9   3   9        4.54        6.56      4.22 o
  10   3   9        0.00       -5.04      5.04 o
 -14   4   9        4.13        6.61      2.38 o
 -13   4   9        2.25        1.84      1.81 o
 -12   4   9        5.59        6.44      2.02 o
 -11   4   9        0.31        2.65      1.26 o
 -10   4   9       31.25       37.16      1.78 o
  -9   4   9        0.06        0.70      1.05 o
  -8   4   9      119.68      118.24      3.58 o
  -7   4   9        8.00       10.69      2.28 o
  -6   4   9       20.44       18.16      1.93 o
  -5   4   9        0.96        2.23      1.82 o
  -4   4   9        4.94        3.90      0.63 o
  -3   4   9      274.24      273.57      4.43 o
  -2   4   9       33.26       38.47      1.55 o
  -1   4   9       48.13       46.52      1.53 o
   0   4   9       47.00       63.73      4.17 o
   1   4   9      104.23      109.66      3.93 o
   2   4   9       14.76        9.76      1.90 o
   3   4   9      109.14       81.48      3.98 o
   4   4   9       76.35       61.79      4.82 o
   5   4   9        4.91        4.44      2.18 o
   6   4   9        0.60        3.52      2.25 o
   7   4   9        7.80        1.20      2.61 o
   8   4   9       18.12       20.82      4.46 o
   9   4   9       50.22       66.62      6.93 o
 -14   5   9       12.49       15.98      2.00 o
 -13   5   9       12.34       16.50      2.17 o
 -12   5   9        6.45        7.62      1.56 o
 -11   5   9        9.76       10.34      1.53 o
 -10   5   9       51.01       48.07      2.23 o
  -9   5   9       21.40       21.94      1.51 o
  -8   5   9       74.16       73.34      2.47 o
  -7   5   9       42.06       39.39      2.24 o
  -6   5   9        0.09       -0.62      0.96 o
  -5   5   9        3.42        5.14      1.37 o
  -4   5   9       63.53       84.77      2.04 o
  -3   5   9       29.34       28.93      1.52 o
  -2   5   9       28.56       29.21      1.46 o
  -1   5   9      721.65      715.03     10.04 o
   0   5   9       88.90       88.42      3.02 o
   1   5   9       41.94       38.55      2.16 o
   2   5   9       63.61       60.18      3.18 o
   3   5   9       79.07       62.82      3.41 o
   4   5   9       25.73       27.59      2.73 o
   5   5   9       23.41       24.75      2.90 o
   6   5   9       19.45       19.66      5.67 o
   7   5   9       12.27       10.98      3.70 o
   8   5   9        3.48        3.36      5.61 o
   9   5   9        9.53        7.86      4.45 o
 -14   6   9        3.88        2.61      1.76 o
 -13   6   9       16.65       20.73      2.19 o
 -12   6   9       20.01       22.77      2.35 o
 -11   6   9        6.34        8.30      1.62 o
 -10   6   9       23.01       22.08      1.75 o
  -9   6   9        8.60        6.70      1.27 o
  -8   6   9        0.02       -0.97      1.00 o
  -7   6   9       64.62       62.93      2.00 o
  -6   6   9       13.88       16.28      1.14 o
  -5   6   9        6.02        4.27      1.02 o
  -4   6   9      295.66      277.95      5.59 o
  -3   6   9        0.15       -0.76      0.94 o
  -2   6   9        1.18        2.70      1.39 o
  -1   6   9       11.09        4.34      1.74 o
   0   6   9       69.02       71.80      2.87 o
   1   6   9       99.43      104.59      4.00 o
   2   6   9      135.41      127.42      4.47 o
   3   6   9       24.60       22.11      2.81 o
   4   6   9        1.91       -0.23      2.01 o
   5   6   9       31.00       29.54      3.11 o
   6   6   9        0.03        0.26      2.25 o
   7   6   9        0.30       -1.52      2.50 o
   8   6   9        4.06       -1.20      3.66 o
   9   6   9        1.41        3.63      4.05 o
 -14   7   9        1.64        3.10      2.55 o
 -13   7   9        2.35        4.57      1.90 o
 -12   7   9        0.05        0.20      1.60 o
 -11   7   9        9.88       10.44      1.72 o
 -10   7   9        8.12        5.92      1.50 o
  -9   7   9        5.20        7.78      1.75 o
  -8   7   9        7.27        8.96      1.28 o
  -7   7   9       50.19       49.17      2.08 o
  -6   7   9       26.93       23.27      1.43 o
  -5   7   9       23.68       23.85      1.49 o
  -4   7   9       30.04       29.55      1.92 o
  -3   7   9      770.04      766.67     12.34 o
  -2   7   9      431.21      433.68      6.99 o
  -1   7   9       46.27       46.71      2.70 o
   0   7   9        1.94       -1.32      1.32 o
   1   7   9       80.66       77.74      3.00 o
   2   7   9        0.47       -0.64      1.61 o
   3   7   9        2.26        4.18      1.95 o
   4   7   9        0.09       -0.45      1.91 o
   5   7   9        7.37        6.62      2.46 o
   6   7   9        0.00       -2.18      2.30 o
   7   7   9        0.11       -2.34      2.34 o
   8   7   9        4.64       -3.78      3.78 o
   9   7   9        0.29       -0.70      5.64 o
 -13   8   9       10.33       12.81      2.24 o
 -12   8   9        0.01       -1.46      1.67 o
 -11   8   9        3.60        3.55      2.07 o
 -10   8   9        8.25        9.64      1.68 o
  -9   8   9        5.77        5.92      1.76 o
  -8   8   9       80.40       76.64      2.85 o
  -7   8   9      100.09      103.22      2.96 o
  -6   8   9        0.00       -0.44      1.25 o
  -5   8   9       23.56       21.57      1.54 o
  -4   8   9       38.99       37.73      2.31 o
  -3   8   9      145.23      130.38      4.62 o
  -2   8   9      583.24      569.03     10.04 o
  -1   8   9       23.05       13.15      1.99 o
   0   8   9       14.72       15.01      1.68 o
   1   8   9        0.83       -0.02      1.29 o
   2   8   9        6.20        3.65      3.89 o
   3   8   9        7.93       10.83      2.18 o
   4   8   9       20.43       21.52      2.79 o
   5   8   9        0.68        1.20      2.61 o
   6   8   9        6.09        4.74      2.73 o
   7   8   9       10.10        9.15      3.49 o
   8   8   9        4.03        3.78      3.77 o
   9   8   9        0.43       -2.60      3.87 o
 -13   9   9        1.17        2.44      2.05 o
 -12   9   9        0.00        0.49      1.78 o
 -11   9   9        0.47        0.19      1.88 o
 -10   9   9        0.68        0.51      1.50 o
  -9   9   9        0.84       -0.26      1.76 o
  -8   9   9       88.80       91.63      3.08 o
  -7   9   9        0.00       -0.08      1.17 o
  -6   9   9       28.90       32.61      1.83 o
  -5   9   9       68.71       63.93      2.51 o
  -4   9   9       12.09        5.96      1.69 o
  -3   9   9      425.96      412.50      9.96 o
  -2   9   9      422.81      421.77      8.28 o
  -1   9   9      109.72      112.26      4.30 o
   0   9   9      231.19      236.47      5.93 o
   1   9   9        0.02       -0.73      1.58 o
   2   9   9       13.31       10.64      2.23 o
   3   9   9       16.78       16.19      3.49 o
   4   9   9       20.14       21.72      4.99 o
   5   9   9       17.36       16.18      3.66 o
   6   9   9        9.03       11.14      4.16 o
   7   9   9       16.63       22.26      4.36 o
   8   9   9        0.11        0.35      4.78 o
 -13  10   9        3.49        1.83      2.11 o
 -12  10   9        4.52        5.70      2.07 o
 -11  10   9        8.06        6.80      2.02 o
 -10  10   9        0.25       -0.60      1.56 o
  -9  10   9        0.87       -0.43      1.73 o
  -8  10   9       26.06       28.54      2.73 o
  -7  10   9        0.02       -0.87      1.22 o
  -6  10   9       23.63       22.88      1.78 o
  -5  10   9        0.91        0.49      1.26 o
  -4  10   9       27.64       28.02      1.93 o
  -3  10   9      313.49      306.05      6.80 o
  -2  10   9       50.12       40.89      2.69 o
  -1  10   9       10.39       11.88      1.96 o
   0  10   9       70.60       71.26      4.23 o
   1  10   9        5.56        4.97      1.99 o
   2  10   9       25.37       19.79      2.52 o
   3  10   9       14.47       12.17      4.06 o
   4  10   9        1.25       -0.50      2.08 o
   5  10   9       15.20       15.60      3.05 o
   6  10   9       24.44       32.10      4.78 o
   7  10   9        0.03        0.72      3.37 o
   8  10   9        0.04       -3.36      5.24 o
 -13  11   9       15.69       24.05      3.65 o
 -12  11   9        0.03       -2.08      2.08 o
 -11  11   9        0.02       -1.65      1.79 o
 -10  11   9        0.50       -0.98      1.70 o
  -9  11   9        0.32       -0.59      1.54 o
  -8  11   9       55.12       50.65      2.68 o
  -7  11   9       13.24       10.76      2.34 o
  -6  11   9        0.17       -1.16      1.25 o
  -5  11   9        0.68        0.33      1.29 o
  -4  11   9       12.05       11.41      1.59 o
  -3  11   9       33.93       35.55      3.05 o
  -2  11   9       58.76       55.37      3.08 o
  -1  11   9        1.10        4.28      1.81 o
   0  11   9        7.31        8.05      1.89 o
   1  11   9       31.73       31.96      3.53 o
   2  11   9        0.95        2.02      2.03 o
   3  11   9        0.06        0.57      2.06 o
   4  11   9        1.11       -0.52      2.28 o
   5  11   9        2.06        2.69      3.38 o
   6  11   9        0.41       -0.32      3.26 o
   7  11   9        5.48        4.41      3.63 o
   8  11   9        0.06       -3.59      3.59 o
 -12  12   9        8.49        9.89      2.57 o
 -11  12   9        0.10       -0.58      1.93 o
 -10  12   9       19.29       17.89      2.46 o
  -9  12   9       13.04       12.15      2.01 o
  -8  12   9        4.20        4.05      1.68 o
  -7  12   9        0.08       -1.08      1.48 o
  -6  12   9        0.55       -0.22      1.69 o
  -5  12   9        4.76        2.65      1.49 o
  -4  12   9       21.51       20.66      1.92 o
  -3  12   9       19.98       18.36      2.19 o
  -2  12   9      248.15      223.70      5.96 o
  -1  12   9      200.73      203.24      5.65 o
   0  12   9        4.39        3.30      2.49 o
   1  12   9       12.51       17.64      3.11 o
   2  12   9       23.70       23.99      3.62 o
   3  12   9        0.22       -0.80      4.18 o
   4  12   9       26.70       28.23      4.29 o
   5  12   9        0.20        2.17      3.21 o
   6  12   9        1.61        4.26      6.07 o
   7  12   9        0.21       -1.79      5.04 o
 -12  13   9        0.99        1.18      3.04 o
 -11  13   9        0.19       -2.15      2.15 o
 -10  13   9        0.58        0.44      1.95 o
  -9  13   9        2.06        4.38      1.99 o
  -8  13   9       10.32        9.50      2.36 o
  -7  13   9        2.70        0.61      1.60 o
  -6  13   9        3.12        4.70      1.64 o
  -5  13   9       15.67       14.87      2.23 o
  -4  13   9       43.80       39.23      2.52 o
  -3  13   9       11.08        9.03      1.77 o
  -2  13   9       72.89       60.90      3.36 o
  -1  13   9        0.75        1.80      1.78 o
   0  13   9       44.19       49.17      5.31 o
   1  13   9       13.88       17.55      3.27 o
   2  13   9        2.23        1.25      5.07 o
   3  13   9       13.78       12.34      5.14 o
   4  13   9        1.97        5.21      3.39 o
   5  13   9        0.12        4.38      3.37 o
   6  13   9        4.42        6.10      4.03 o
   7  13   9        0.04       -2.96      3.70 o
 -11  14   9        0.34       -1.37      1.99 o
 -10  14   9        6.65        4.68      2.15 o
  -9  14   9        3.86        9.49      3.79 o
  -8  14   9        1.10        2.94      1.88 o
  -7  14   9        1.21       -1.12      1.67 o
  -6  14   9        2.89        2.55      1.77 o
  -5  14   9        0.95       -0.58      1.58 o
  -4  14   9        2.69        2.25      1.68 o
  -3  14   9       79.27       79.94      3.44 o
  -2  14   9       40.81       32.93      2.87 o
  -1  14   9        0.95        1.40      2.63 o
   0  14   9        0.91        7.64      2.89 o
   1  14   9       38.90       40.32      4.88 o
   2  14   9        1.57        1.75      4.08 o
   3  14   9        0.38        0.93      3.02 o
   4  14   9        1.95        4.42      6.17 o
   5  14   9        1.46       -0.48      3.85 o
   6  14   9       28.91       32.53      5.10 o
   7  14   9        4.76        4.16      5.27 o
 -11  15   9        0.27       -2.58      2.58 o
 -10  15   9        8.13       10.23      2.43 o
  -9  15   9       17.95       16.80      2.56 o
  -8  15   9        6.58        5.04      3.94 o
  -7  15   9        1.66        2.68      1.86 o
  -6  15   9        1.73        0.93      1.74 o
  -5  15   9       13.66       15.25      3.54 o
  -4  15   9        3.50        5.83      1.86 o
  -3  15   9        1.03        1.96      1.76 o
  -2  15   9       19.10       19.39      2.58 o
  -1  15   9        2.31       -1.44      4.54 o
   0  15   9        4.32        8.87      5.37 o
   1  15   9       76.40       91.67      5.86 o
   2  15   9        0.72       -2.09      3.52 o
   3  15   9        1.05       -2.93      2.93 o
   4  15   9        0.17        3.34      3.44 o
   5  15   9       28.11       28.42      4.99 o
   6  15   9        4.22       -1.18      3.79 o
 -10  16   9       15.39       11.69      3.16 o
  -9  16   9       43.65       46.99      3.39 o
  -8  16   9        5.50        3.84      2.62 o
  -7  16   9        1.61        6.27      2.09 o
  -6  16   9        4.88        3.22      1.89 o
  -5  16   9       30.15       34.52      2.68 o
  -4  16   9        0.67       -0.71      2.32 o
  -3  16   9        9.28        7.42      2.04 o
  -2  16   9       30.10       25.81      2.93 o
  -1  16   9        4.77       -2.34      2.34 o
   0  16   9        0.94        8.68      3.27 o
   1  16   9        3.04        9.90      3.49 o
   2  16   9       29.00       33.18      4.48 o
   3  16   9       30.72       28.84      4.64 o
   4  16   9       26.49       20.87      4.46 o
   5  16   9       26.05       27.30      5.61 o
  -9  17   9       44.71       46.61      3.47 o
  -8  17   9        0.01       -1.10      2.02 o
  -7  17   9        2.08       -1.10      1.92 o
  -6  17   9        0.74       -0.30      1.84 o
  -5  17   9        0.19        0.43      1.86 o
  -4  17   9        2.22       -0.01      1.82 o
  -3  17   9        3.64        1.42      1.87 o
  -2  17   9        8.51        5.67      2.09 o
  -1  17   9        7.07        6.13      2.49 o
   0  17   9        1.12        2.86      3.18 o
   1  17   9       39.25       49.07      5.11 o
   2  17   9       11.45       16.71      4.08 o
   3  17   9       40.39       65.75      6.93 o
   4  17   9       33.85       44.44      5.79 o
   5  17   9        1.99        9.31      8.06 o
  -9  18   9        1.05        4.32      3.58 o
  -8  18   9        0.07        2.30      2.25 o
  -7  18   9        2.07        5.37      2.24 o
  -6  18   9        4.71        4.60      2.20 o
  -5  18   9        1.88        2.92      2.07 o
  -4  18   9        0.61        4.82      2.12 o
  -3  18   9        2.64        2.12      2.02 o
  -2  18   9        4.74        3.68      2.45 o
  -1  18   9        5.58        3.45      2.54 o
   0  18   9        2.11        2.98      3.25 o
   1  18   9        1.21        1.71      3.27 o
   2  18   9       15.68       15.01      6.53 o
   3  18   9      105.25      139.23      8.37 o
   4  18   9       13.99        9.92      4.55 o
  -8  19   9        0.08       -2.79      4.05 o
  -7  19   9        8.30       10.29      2.99 o
  -6  19   9        4.37        3.74      2.31 o
  -5  19   9        1.99        1.40      2.61 o
  -4  19   9        0.89       -1.51      2.07 o
  -3  19   9        2.01        1.30      2.08 o
  -2  19   9        0.08        0.31      2.40 o
  -1  19   9       10.87        8.41      3.00 o
   0  19   9        0.48       -2.62      2.62 o
   1  19   9        6.02        2.53      3.76 o
   2  19   9        0.12       -3.42      3.42 o
   3  19   9       49.83       72.40      6.67 o
  -6  20   9        0.72       -0.56      2.69 o
  -5  20   9        7.43        6.45      2.92 o
  -4  20   9       36.09       40.51      3.41 o
  -3  20   9       10.40       17.00      3.32 o
  -2  20   9        0.94        1.43      2.60 o
  -1  20   9        9.03       -0.85      3.11 o
   0  20   9       25.93       30.28      4.95 o
   1  20   9        0.04       -3.51      3.51 o
   2  20   9        4.41        9.82      6.37 o
  -4  21   9       22.55       26.36      3.87 o
  -3  21   9       34.85       49.88     13.43 o
  -2  21   9       11.89       15.12      4.51 o
  -1  21   9       17.38       19.36      4.70 o
 -14   0  10       20.40       24.55      3.98 o
 -12   0  10       11.16       11.66      2.93 o
 -10   0  10       13.07       16.82      2.44 o
  -8   0  10       14.78       16.85      1.83 o
  -6   0  10      354.36      334.38      7.44 o
  -4   0  10      206.23      187.26      4.05 o
  -2   0  10       60.87       63.92      2.69 o
   0   0  10      129.90      122.79      6.70 o
   2   0  10       89.60       76.56      6.17 o
   4   0  10       35.33       29.26      5.11 o
   6   0  10       43.09       39.47      6.17 o
   8   0  10       59.03       69.72      8.89 o
 -14   1  10        0.02        1.88      2.15 o
 -13   1  10        1.71        3.53      2.04 o
 -12   1  10       19.59       18.87      2.27 o
 -11   1  10        0.07       -0.48      1.53 o
 -10   1  10        9.68        7.89      1.53 o
  -9   1  10       37.23       38.04      1.99 o
  -8   1  10        0.10       -1.13      1.13 o
  -7   1  10       42.86       37.58      2.28 o
  -6   1  10        9.94       11.78      2.42 o
  -5   1  10       29.45       27.29      0.95 o
  -4   1  10       25.66       24.84      1.11 o
  -3   1  10        1.56        3.18      0.83 o
  -2   1  10        7.72        6.16      1.46 o
  -1   1  10       23.24       17.86      1.84 o
   0   1  10        9.29        3.82      1.81 o
   1   1  10       21.84       15.65      2.52 o
   2   1  10        1.46        4.54      2.25 o
   3   1  10        5.79        5.09      2.42 o
   4   1  10        0.50        2.59      2.53 o
   5   1  10        4.90        9.98      3.09 o
   6   1  10        7.23        4.98      3.75 o
   7   1  10        7.06        5.47      3.55 o
   8   1  10        5.37        5.08      4.61 o
   9   1  10        1.86       -0.69      4.17 o
 -14   2  10       22.56       22.45      2.73 o
 -13   2  10       29.51       28.50      2.70 o
 -12   2  10        7.59        5.41      2.39 o
 -11   2  10        2.34       -0.54      1.53 o
 -10   2  10        8.36        7.69      1.76 o
  -9   2  10        0.92        0.40      1.13 o
  -8   2  10       15.72       14.27      1.87 o
  -7   2  10       25.63       24.71      2.00 o
  -6   2  10      247.46      256.22      5.82 o
  -5   2  10       31.82       30.28      3.49 o
  -4   2  10       20.79       20.36      1.03 o
  -3   2  10        2.01        2.69      0.83 o
  -2   2  10      143.93      143.52      2.96 o
  -1   2  10        5.12        3.39      2.72 o
   0   2  10        4.49       -0.99      2.59 o
   1   2  10      123.73      124.47      5.77 o
   2   2  10       14.70       19.48      3.32 o
   3   2  10        2.76        3.45      2.32 o
   4   2  10       16.05       18.40      3.21 o
   5   2  10       16.08       16.48      3.40 o
   6   2  10       16.70       22.68      3.98 o
   7   2  10        1.80        3.21      3.47 o
   8   2  10       10.85        3.88      3.99 o
   9   2  10        0.32       -1.38      3.95 o
 -14   3  10        5.19        5.37      1.97 o
 -13   3  10        2.07        1.42      1.71 o
 -12   3  10       40.52       38.68      2.38 o
 -11   3  10        8.99        8.67      1.55 o
 -10   3  10        0.01        0.04      1.32 o
  -9   3  10        9.22       10.34      1.39 o
  -8   3  10       32.20       28.57      2.53 o
  -7   3  10        0.96        0.01      1.39 o
  -6   3  10       39.75       37.65      2.53 o
  -5   3  10        7.06        4.75      1.23 o
  -4   3  10       71.26       72.47      1.79 o
  -3   3  10       82.43       85.00      2.17 o
  -2   3  10      145.88      144.24      3.35 o
  -1   3  10      515.04      504.24      9.01 o
   0   3  10        0.00       -1.49      4.71 o
   1   3  10      233.87      217.25      7.60 o
   2   3  10       33.72       29.25      3.11 o
   3   3  10       43.13       39.12      3.65 o
   4   3  10        2.60        3.58      2.58 o
   5   3  10        0.78        1.31      3.75 o
   6   3  10        5.57        1.67      3.19 o
   7   3  10       34.22       33.07      4.88 o
   8   3  10        8.48        7.66      4.13 o
   9   3  10       14.34       19.27      5.06 o
 -14   4  10       20.77       18.86      2.30 o
 -13   4  10       10.72       10.95      2.01 o
 -12   4  10        0.03        2.14      1.60 o
 -11   4  10        0.45        0.79      1.28 o
 -10   4  10        0.54       -1.24      1.24 o
  -9   4  10        0.55       -0.04      1.06 o
  -8   4  10        2.71        2.62      1.76 o
  -7   4  10        2.76        0.75      1.60 o
  -6   4  10       87.87       84.49      5.10 o
  -5   4  10        7.00        9.79      1.05 o
  -4   4  10        0.42       -0.78      0.78 o
  -3   4  10       22.37       19.21      1.37 o
  -2   4  10      129.44      128.87      5.13 o
  -1   4  10     1438.10     1394.40     20.54 o
   0   4  10        9.05        4.11      1.99 o
   1   4  10        2.10        3.67      2.19 o
   2   4  10       19.62       14.17      2.63 o
   3   4  10        0.10        0.99      2.25 o
   4   4  10        4.60        2.53      2.46 o
   5   4  10        3.17        1.33      2.95 o
   6   4  10        5.17        5.90      3.33 o
   7   4  10       12.40       11.88      4.51 o
   8   4  10        0.05       -3.35      3.35 o
   9   4  10       25.23       31.43      5.37 o
 -14   5  10        6.63        7.76      2.36 o
 -13   5  10        5.83        7.64      1.79 o
 -12   5  10       21.45       22.30      2.00 o
 -11   5  10        6.95        7.09      1.47 o
 -10   5  10        0.10       -0.97      1.11 o
  -9   5  10        2.65        3.58      1.07 o
  -8   5  10      136.38      136.99      3.43 o
  -7   5  10        4.30        2.50      2.95 o
  -6   5  10       11.66       13.20      2.00 o
  -5   5  10       92.35       82.61      2.06 o
  -4   5  10       11.07       11.30      1.15 o
  -3   5  10       36.87       39.09      1.83 o
  -2   5  10      311.51      307.05      7.17 o
  -1   5  10      913.30      880.91     14.08 o
   0   5  10      225.68      218.18      7.89 o
   1   5  10        0.39        2.82      2.10 o
   2   5  10       15.86       14.09      2.68 o
   3   5  10        0.77        2.23      2.31 o
   4   5  10        3.72        1.57      2.67 o
   5   5  10        1.31        6.10      3.25 o
   6   5  10        0.52       -3.74      5.61 o
   7   5  10        0.01       -3.21      3.21 o
   8   5  10       34.90       35.57      5.37 o
 -14   6  10        1.76        2.30      2.42 o
 -13   6  10        0.34       -1.60      1.60 o
 -12   6  10        4.17        3.47      1.57 o
 -11   6  10        4.04        5.87      1.55 o
 -10   6  10        4.40        5.81      1.31 o
  -9   6  10       67.27       65.81      2.32 o
  -8   6  10        4.90        7.00      1.30 o
  -7   6  10        0.10       -0.78      0.78 o
  -6   6  10      140.72      132.20      2.86 o
  -5   6  10       11.09       12.90      2.06 o
  -4   6  10       21.22       23.21      1.90 o
  -3   6  10      345.63      329.32      6.44 o
  -2   6  10      255.57      253.40      7.03 o
  -1   6  10     1187.11     1217.42     18.52 o
   0   6  10      109.94      110.96      3.99 o
   1   6  10       11.93        9.59      2.37 o
   2   6  10       69.63       63.06      4.25 o
   3   6  10        0.13        0.49      2.18 o
   4   6  10       20.10       21.13      4.25 o
   5   6  10       33.73       31.49      4.26 o
   6   6  10        6.46        4.00      4.68 o
   7   6  10        2.61        1.66      3.51 o
   8   6  10       13.18       11.38      4.60 o
 -13   7  10        4.57        6.82      2.99 o
 -12   7  10        0.59       -0.03      1.54 o
 -11   7  10       24.91       25.18      2.10 o
 -10   7  10        9.84        5.52      1.36 o
  -9   7  10        2.39        3.07      1.83 o
  -8   7  10        1.40       -0.47      1.05 o
  -7   7  10        1.78        0.85      1.11 o
  -6   7  10       45.87       54.42      2.11 o
  -5   7  10       37.10       35.91      2.54 o
  -4   7  10       99.84      106.55      4.22 o
  -3   7  10       16.63       18.56      2.04 o
  -2   7  10        0.17       -1.51      1.57 o
  -1   7  10      414.88      396.06     10.59 o
   0   7  10       72.81       74.00      3.42 o
   1   7  10       27.58       26.61      2.26 o
   2   7  10        4.65        1.97      2.34 o
   3   7  10        0.09        0.18      2.24 o
   4   7  10       15.05       16.98      3.45 o
   5   7  10        8.73       11.67      3.53 o
   6   7  10        2.32        1.91      3.22 o
   7   7  10        2.16       -0.01      3.38 o
   8   7  10        6.87        6.20      6.93 o
 -13   8  10        0.79        0.36      1.80 o
 -12   8  10        0.94        0.06      1.64 o
 -11   8  10        0.85       -0.85      1.50 o
 -10   8  10        3.00        2.32      2.84 o
  -9   8  10       31.26       32.01      2.18 o
  -8   8  10        7.29        4.64      1.28 o
  -7   8  10        8.09        4.16      1.94 o
  -6   8  10      148.34      140.70      3.41 o
  -5   8  10        4.74        3.35      1.74 o
  -4   8  10      271.22      280.76      6.30 o
  -3   8  10      687.04      688.70     16.69 o
  -2   8  10       67.81       66.69      5.79 o
  -1   8  10        1.21        2.55      2.07 o
   0   8  10       34.04       31.83      2.49 o
   1   8  10       81.43       83.35      6.77 o
   2   8  10       20.92       16.61      2.95 o
   3   8  10        6.64       10.23      2.97 o
   4   8  10       51.35       68.62      5.84 o
   5   8  10        1.86       -4.68      4.68 o
   6   8  10        4.87        0.62      5.04 o
   7   8  10        1.19        0.46      3.60 o
   8   8  10       11.28        9.50      4.37 o
 -13   9  10        6.98        6.11      2.10 o
 -12   9  10        0.70       -0.93      1.68 o
 -11   9  10       20.36       23.80      2.19 o
 -10   9  10       12.76       16.18      1.84 o
  -9   9  10        8.80       14.55      1.68 o
  -8   9  10       57.89       59.60      2.53 o
  -7   9  10        0.74       -1.17      1.17 o
  -6   9  10        0.03       -0.33      1.18 o
  -5   9  10       32.47       26.45      1.88 o
  -4   9  10      100.28      111.71      4.57 o
  -3   9  10       14.11       12.50      2.06 o
  -2   9  10      143.91      131.25      4.46 o
  -1   9  10        1.67        4.56      1.83 o
   0   9  10       38.14       37.19      2.66 o
   1   9  10        1.11       -1.37      2.06 o
   2   9  10        5.56        5.41      3.52 o
   3   9  10       56.52       64.19      4.71 o
   4   9  10        0.11       -0.27      2.78 o
   5   9  10       22.44       24.44      4.37 o
   6   9  10        0.19       -1.43      3.39 o
   7   9  10        0.01       -1.68      3.52 o
   8   9  10        0.33       -3.62      4.38 o
 -13  10  10        0.55       -1.84      2.51 o
 -12  10  10        0.03       -1.02      1.73 o
 -11  10  10        1.15       -0.04      1.63 o
 -10  10  10        6.03        4.96      1.69 o
  -9  10  10        0.22        0.57      1.45 o
  -8  10  10       31.94       41.37      3.46 o
  -7  10  10        0.52       -0.31      1.30 o
  -6  10  10        1.77        0.38      1.29 o
  -5  10  10        0.64       -1.29      1.29 o
  -4  10  10       42.66       47.60      2.84 o
  -3  10  10        2.94        1.85      1.67 o
  -2  10  10       44.15       47.12      2.90 o
  -1  10  10       25.84       20.34      2.27 o
   0  10  10        2.70        1.41      1.72 o
   1  10  10       40.07       41.99      3.81 o
   2  10  10       12.93       15.24      6.17 o
   3  10  10        0.23       -1.17      2.74 o
   4  10  10      160.63      183.56      8.07 o
   5  10  10        1.52        7.28      3.70 o
   6  10  10        1.49        1.53      4.64 o
   7  10  10        0.76       -3.49      3.49 o
 -12  11  10        0.01        0.35      1.84 o
 -11  11  10       14.14       15.50      2.21 o
 -10  11  10        5.68        7.86      2.10 o
  -9  11  10        2.03        1.68      1.61 o
  -8  11  10        0.97        2.03      1.50 o
  -7  11  10       16.11       16.25      1.82 o
  -6  11  10       22.49       20.57      1.85 o
  -5  11  10       19.55       16.83      1.83 o
  -4  11  10       17.17       16.91      1.85 o
  -3  11  10        1.82        0.17      1.65 o
  -2  11  10       31.14       32.35      2.64 o
  -1  11  10        5.37        6.88      2.76 o
   0  11  10       14.72       14.08      2.87 o
   1  11  10       11.52       11.73      3.68 o
   2  11  10       16.75       16.10      3.35 o
   3  11  10       38.00       52.15      4.88 o
   4  11  10       26.55       24.14      4.31 o
   5  11  10       20.28       30.11      4.70 o
   6  11  10        0.10       -1.29      3.51 o
   7  11  10        3.67        1.01      4.44 o
 -12  12  10        0.23       -1.93      1.93 o
 -11  12  10        4.83        6.55      2.05 o
 -10  12  10        0.04        2.07      1.80 o
  -9  12  10        4.24        4.63      1.79 o
  -8  12  10        1.34       -0.03      1.55 o
  -7  12  10        3.81        1.43      1.54 o
  -6  12  10       11.92       14.24      2.04 o
  -5  12  10        7.55        5.03      1.91 o
  -4  12  10        3.31        2.47      1.55 o
  -3  12  10        0.49       -1.67      1.67 o
  -2  12  10        5.61        8.09      2.41 o
  -1  12  10        4.35        3.27      2.55 o
   0  12  10        1.45        6.21      2.61 o
   1  12  10        0.03        2.41      4.35 o
   2  12  10        0.94        0.42      2.84 o
   3  12  10       56.63       59.71      5.16 o
   4  12  10       69.22       82.40      6.11 o
   5  12  10        0.25        1.48      5.77 o
   6  12  10        0.37       -2.42      3.71 o
   7  12  10        1.02       -4.28      4.28 o
 -11  13  10        3.14       -0.04      2.02 o
 -10  13  10        0.93       -1.82      1.82 o
  -9  13  10       57.86       60.41      3.79 o
  -8  13  10        1.42        0.30      1.67 o
  -7  13  10        4.00        2.58      2.87 o
  -6  13  10        5.23        4.90      1.68 o
  -5  13  10       26.65       27.67      4.63 o
  -4  13  10        0.88        1.44      1.59 o
  -3  13  10        2.43        1.00      2.24 o
  -2  13  10       13.77       11.76      2.27 o
  -1  13  10        0.98       -1.85      2.62 o
   0  13  10       22.62       22.93      3.51 o
   1  13  10        6.87       11.59      3.95 o
   2  13  10        5.34        1.97      3.19 o
   3  13  10       16.67       20.35      4.51 o
   4  13  10        3.62        0.56      5.27 o
   5  13  10        2.00       -3.19      3.19 o
   6  13  10       23.40       19.75      6.04 o
 -11  14  10        4.59        0.49      2.15 o
 -10  14  10       25.21       29.68      2.71 o
  -9  14  10        0.10        3.06      1.96 o
  -8  14  10        3.42        2.98      2.48 o
  -7  14  10        0.00       -1.59      1.59 o
  -6  14  10       19.63       21.39      2.26 o
  -5  14  10        3.73        3.44      1.77 o
  -4  14  10        0.02        1.56      1.73 o
  -3  14  10       36.40       34.33      2.90 o
  -2  14  10        3.31        1.14      1.93 o
  -1  14  10        3.27        4.17      2.77 o
   0  14  10       11.70        7.29      3.45 o
   1  14  10        0.07       -2.75      3.48 o
   2  14  10        2.62        1.48      3.05 o
   3  14  10        0.05       -2.99      2.99 o
   4  14  10        2.78        0.75      3.47 o
   5  14  10        7.88        8.56      4.31 o
   6  14  10        0.57       -2.39      4.54 o
 -10  15  10        1.46        3.97      2.22 o
  -9  15  10        5.24        3.06      2.12 o
  -8  15  10        0.05        1.30      1.97 o
  -7  15  10        3.83        0.78      1.84 o
  -6  15  10        3.79        3.24      1.89 o
  -5  15  10        5.97        8.08      2.01 o
  -4  15  10        0.06       -1.74      1.75 o
  -3  15  10       21.98       22.03      2.97 o
  -2  15  10        1.38        0.20      2.66 o
  -1  15  10       93.88      104.69      6.01 o
   0  15  10       26.44       33.36      4.32 o
   1  15  10        2.82        2.75      3.25 o
   2  15  10        0.00        1.93      3.95 o
   3  15  10        4.15        2.06      3.38 o
   4  15  10        9.50        5.04      4.08 o
   5  15  10        0.05        1.61      6.80 o
 -10  16  10        5.74        4.88      4.39 o
  -9  16  10        5.38        7.19      2.33 o
  -8  16  10        4.21        3.74      2.12 o
  -7  16  10        1.07       -0.42      1.91 o
  -6  16  10        1.72       -1.76      1.76 o
  -5  16  10        8.75        9.38      2.15 o
  -4  16  10        0.85       -1.69      1.69 o
  -3  16  10        0.42        1.67      1.88 o
  -2  16  10       14.75       19.35      2.85 o
  -1  16  10       24.14       31.31      7.13 o
   0  16  10        8.44       12.43      4.41 o
   1  16  10        0.38       -0.90      4.11 o
   2  16  10        3.21       10.19      3.93 o
   3  16  10        0.12        4.70      3.82 o
   4  16  10       19.60       24.28      5.07 o
  -9  17  10        0.02       -1.08      3.02 o
  -8  17  10        0.18       -2.03      2.03 o
  -7  17  10        4.63        1.59      2.09 o
  -6  17  10        0.02       -1.31      1.88 o
  -5  17  10        7.74        5.64      2.95 o
  -4  17  10        5.82        7.02      2.16 o
  -3  17  10        1.92       -0.08      2.12 o
  -2  17  10       13.53       13.93      2.94 o
  -1  17  10        1.02       -0.75      2.96 o
   0  17  10       41.24       50.03      9.35 o
   1  17  10        5.08        2.27      3.55 o
   2  17  10        0.41        6.83      3.86 o
   3  17  10       12.47       16.22      5.51 o
   4  17  10        7.99        7.70      6.87 o
  -8  18  10        2.31        3.18      2.86 o
  -7  18  10        0.75        2.19      2.22 o
  -6  18  10        1.48       -0.71      2.04 o
  -5  18  10        0.05       -1.97      1.97 o
  -4  18  10        0.79       -1.10      2.00 o
  -3  18  10        4.21        3.32      2.61 o
  -2  18  10       11.55       11.59      2.93 o
  -1  18  10       42.90       46.08      5.07 o
   0  18  10        4.17        8.34      3.81 o
   1  18  10        4.56        4.39      3.94 o
   2  18  10       15.20       11.83      4.52 o
   3  18  10        0.49        2.06      5.14 o
  -7  19  10        1.58        1.83      2.73 o
  -6  19  10       10.91        8.79      3.13 o
  -5  19  10        0.11       -1.77      2.40 o
  -4  19  10        0.01       -2.10      2.10 o
  -3  19  10        0.50       -0.86      2.48 o
  -2  19  10        1.53        1.39      2.56 o
  -1  19  10        1.58       -2.59      2.60 o
   0  19  10        0.35       -1.99      3.44 o
   1  19  10        1.79        1.05      3.89 o
  -5  20  10        0.74       -2.67      2.67 o
  -4  20  10        0.04        1.90      3.42 o
  -3  20  10        2.59        5.82      3.60 o
  -2  20  10        0.47        0.09      3.44 o
  -1  20  10        0.83       -1.98      5.17 o
 -13   0  11       32.96       32.64      7.00 o
 -11   0  11        0.40       -1.81      1.81 o
  -9   0  11       14.94       19.79      2.05 o
  -7   0  11       42.69       37.95      5.84 o
  -5   0  11      147.89      146.55      3.51 o
  -3   0  11       27.03       28.76      2.92 o
  -1   0  11        0.23        3.98      2.52 o
   1   0  11        0.29       -2.45      2.45 o
   3   0  11       88.53      101.30      7.76 o
   5   0  11        5.58        4.25      4.64 o
   7   0  11       14.21       13.47      6.10 o
 -14   1  11       21.31       17.32      3.12 o
 -13   1  11        5.23        4.79      3.89 o
 -12   1  11        2.23       -0.62      1.94 o
 -11   1  11        5.21        5.37      1.42 o
 -10   1  11       24.70       22.93      2.87 o
  -9   1  11       10.64       11.36      1.40 o
  -8   1  11       92.97       84.07      4.76 o
  -7   1  11       10.00        6.72      1.86 o
  -6   1  11        2.99        3.99      1.68 o
  -5   1  11        0.41       -0.14      0.68 o
  -4   1  11       61.17       63.44      1.79 o
  -3   1  11       29.10       27.86      1.76 o
  -2   1  11       16.23       15.71      2.49 o
  -1   1  11       12.82       16.52      2.25 o
   0   1  11       15.12        4.51      3.85 o
   1   1  11       55.94       44.80      3.54 o
   2   1  11        7.37        4.15      2.32 o
   3   1  11       10.18       12.73      3.00 o
   4   1  11       22.82       21.60      3.66 o
   5   1  11       34.50       35.89      9.49 o
   6   1  11       44.31       48.64      6.83 o
   7   1  11        3.54        1.88      3.70 o
   8   1  11        7.67       -0.71      4.20 o
 -14   2  11       10.27        9.52      2.38 o
 -13   2  11       19.77       21.13      2.05 o
 -12   2  11        0.18        0.34      1.39 o
 -11   2  11        0.65        1.92      1.48 o
 -10   2  11        2.73        4.61      3.26 o
  -9   2  11        0.04        0.67      1.57 o
  -8   2  11        0.38       -0.14      1.47 o
  -7   2  11        2.38        0.39      1.35 o
  -6   2  11      127.28      119.32      3.88 o
  -5   2  11        2.06        3.40      0.75 o
  -4   2  11       20.06       21.93      1.30 o
  -3   2  11        3.26        4.86      1.42 o
  -2   2  11       31.96       31.88      2.20 o
  -1   2  11       42.05       34.94      2.39 o
   0   2  11      230.32      211.80      6.67 o
   1   2  11       83.45       72.71      4.39 o
   2   2  11        1.90        0.04      2.16 o
   3   2  11        4.00        1.00      3.22 o
   4   2  11        4.77        2.52      2.88 o
   5   2  11       22.80       36.52      5.71 o
   6   2  11        2.17        0.60      3.98 o
   7   2  11        2.45        2.62      3.73 o
   8   2  11        2.53        1.11      4.12 o
 -14   3  11        0.63       -1.16      2.04 o
 -13   3  11        0.00       -1.09      2.38 o
 -12   3  11        3.95        5.79      1.76 o
 -11   3  11        8.32        4.02      1.54 o
 -10   3  11       14.17       16.47      2.29 o
  -9   3  11        6.04        6.29      1.82 o
  -8   3  11       27.93       31.35      3.40 o
  -7   3  11        0.29       -0.96      1.37 o
  -6   3  11       14.30       14.47      2.42 o
  -5   3  11        8.51        7.02      0.88 o
  -4   3  11        0.70        0.48      0.90 o
  -3   3  11       68.58       80.59      3.06 o
  -2   3  11        2.08        0.27      2.33 o
  -1   3  11       12.31        6.86      1.80 o
   0   3  11      213.94      165.33      7.89 o
   1   3  11        9.48        0.18      1.99 o
   2   3  11        0.01       -2.29      3.98 o
   3   3  11        7.97        6.01      2.74 o
   4   3  11        9.33        5.53      3.03 o
   5   3  11       85.05       97.98      6.35 o
   6   3  11       71.28       82.41      6.31 o
   7   3  11        5.63        2.26      4.51 o
   8   3  11        0.42       -1.84      4.08 o
 -14   4  11        0.08        3.75      4.78 o
 -13   4  11        1.17        0.30      2.38 o
 -12   4  11       28.54       30.42      3.27 o
 -11   4  11        1.25       -1.38      1.95 o
 -10   4  11        3.63        3.06      2.08 o
  -9   4  11        8.88        5.34      2.02 o
  -8   4  11       73.15       78.19      3.65 o
  -7   4  11        5.29        4.35      1.76 o
  -6   4  11       23.01       21.17      2.28 o
  -5   4  11       44.09       44.87      1.60 o
  -4   4  11        4.44        5.41      1.06 o
  -3   4  11       77.53       79.96      3.17 o
  -2   4  11       13.19       17.44      2.02 o
  -1   4  11        3.00        0.67      2.32 o
   0   4  11       25.10       14.43      2.63 o
   1   4  11        0.27       -1.16      1.97 o
   2   4  11        0.70        3.64      2.42 o
   3   4  11        0.66       -2.34      2.34 o
   4   4  11       18.59       24.26      3.75 o
   5   4  11       69.07       75.16      6.24 o
   6   4  11       10.13        8.35      3.94 o
   7   4  11        0.16        1.18      3.69 o
   8   4  11        1.03       -0.08      4.10 o
 -13   5  11        0.03        0.92      2.78 o
 -12   5  11        1.04        0.90      3.49 o
 -11   5  11        6.69        5.68      2.44 o
 -10   5  11        3.15        2.73      2.08 o
  -9   5  11        0.01       -1.17      1.76 o
  -8   5  11        0.56       -0.17      1.81 o
  -7   5  11        1.34        1.77      1.83 o
  -6   5  11        8.57       11.15      2.49 o
  -5   5  11       33.11       31.95      2.09 o
  -4   5  11        6.73       10.54      1.51 o
  -3   5  11       18.02       20.33      1.99 o
  -2   5  11        2.49        3.38      2.43 o
  -1   5  11       93.31       84.82      3.61 o
   0   5  11      169.71      152.79      4.72 o
   1   5  11       61.59       59.59      6.70 o
   2   5  11      114.13      108.54      5.46 o
   3   5  11        0.77       -1.56      2.85 o
   4   5  11        0.02       -0.91      2.53 o
   5   5  11        6.86        3.06      6.47 o
   6   5  11       18.99       17.48      4.29 o
   7   5  11        0.39       -0.12      4.81 o
   8   5  11       14.95       21.57      9.29 o
 -13   6  11        0.32       -4.66      4.85 o
 -12   6  11        4.20        4.13      1.83 o
 -11   6  11        8.32        6.03      2.06 o
 -10   6  11       29.16       31.02      1.98 o
  -9   6  11        8.00        4.45      2.09 o
  -8   6  11       61.05       67.52      3.75 o
  -7   6  11       48.29       48.24      4.32 o
  -6   6  11       99.23       98.64      2.48 o
  -5   6  11      245.41      243.72      4.46 o
  -4   6  11        2.23       -0.32      1.60 o
  -3   6  11       75.59       77.91      3.40 o
  -2   6  11       35.37       34.63      2.53 o
  -1   6  11       18.87       12.97      2.14 o
   0   6  11        2.52        0.30      1.61 o
   1   6  11       12.44        9.11      2.55 o
   2   6  11       41.16       49.97      4.11 o
   3   6  11        0.06       -1.02      3.42 o
   4   6  11        5.41       -0.63      2.87 o
   5   6  11        0.16       -0.78      3.07 o
   6   6  11        2.93        3.15      3.68 o
   7   6  11       61.65       70.54     10.02 o
 -13   7  11        0.02        2.87      1.99 o
 -12   7  11        0.17       -0.23      1.69 o
 -11   7  11        0.65        1.40      1.71 o
 -10   7  11        2.49        1.70      2.24 o
  -9   7  11       11.19       13.05      1.26 o
  -8   7  11       16.13       14.21      1.67 o
  -7   7  11        0.46       -1.13      1.18 o
  -6   7  11      190.71      189.71      4.29 o
  -5   7  11      113.63      119.52      7.10 o
  -4   7  11       76.87       74.27      3.27 o
  -3   7  11        3.98        1.94      1.84 o
  -2   7  11       71.96       77.22      3.65 o
  -1   7  11       51.95       53.08      4.33 o
   0   7  11        2.77        1.87      1.70 o
   1   7  11        2.91        2.62      2.29 o
   2   7  11        3.81        3.12      2.58 o
   3   7  11        8.57        8.66      2.99 o
   4   7  11        0.63        0.44      3.10 o
   5   7  11        2.83        4.44      3.28 o
   6   7  11        0.50       -2.73      3.47 o
   7   7  11        7.26        8.33      4.45 o
 -13   8  11        0.94        0.37      2.08 o
 -12   8  11        0.63        1.31      1.96 o
 -11   8  11        6.70        7.03      1.97 o
 -10   8  11        1.24       -1.53      1.53 o
  -9   8  11        0.93        0.37      1.60 o
  -8   8  11        0.36       -0.21      1.36 o
  -7   8  11        7.14        4.58      1.43 o
  -6   8  11       93.77       91.60      4.78 o
  -5   8  11      211.70      226.54      6.55 o
  -4   8  11       58.10       53.92      3.00 o
  -3   8  11      222.96      234.68      5.88 o
  -2   8  11      202.90      200.11      5.46 o
  -1   8  11       40.43       40.69      2.81 o
   0   8  11       41.54       43.43      2.81 o
   1   8  11        0.00       -1.79      3.05 o
   2   8  11        2.19       -0.42      2.72 o
   3   8  11       13.23       17.73      3.58 o
   4   8  11        2.80        0.31      3.00 o
   5   8  11        0.24        3.02      5.71 o
   6   8  11        0.25       -3.09      3.09 o
   7   8  11       11.70       10.45      4.59 o
 -12   9  11        2.83        3.98      2.02 o
 -11   9  11        3.75        3.43      3.27 o
 -10   9  11        0.68        0.48      1.39 o
  -9   9  11        1.68       -1.20      1.25 o
  -8   9  11        0.38        2.03      1.22 o
  -7   9  11        8.54        9.04      2.03 o
  -6   9  11       25.87       23.46      1.81 o
  -5   9  11      269.88      267.35      5.30 o
  -4   9  11       20.35       16.52      2.31 o
  -3   9  11        6.65        6.92      1.96 o
  -2   9  11        0.65        2.87      1.76 o
  -1   9  11       21.18       21.62      2.33 o
   0   9  11       26.96       25.11      4.88 o
   1   9  11        0.88       -0.82      2.25 o
   2   9  11       13.75       14.96      3.26 o
   3   9  11       20.35       26.09      4.06 o
   4   9  11       16.97       21.46      4.88 o
   5   9  11        5.50        6.56      3.85 o
   6   9  11        0.04       -4.56      6.10 o
   7   9  11        0.54       -2.30      4.10 o
 -12  10  11        2.16        1.50      3.10 o
 -11  10  11       24.38       30.06      2.83 o
 -10  10  11        3.49        1.62      1.56 o
  -9  10  11        0.00       -0.43      1.39 o
  -8  10  11        6.42        5.67      1.63 o
  -7  10  11        1.61       -0.86      1.21 o
  -6  10  11       13.52       15.12      1.85 o
  -5  10  11        0.10       -0.88      1.34 o
  -4  10  11        1.25        1.45      2.00 o
  -3  10  11       16.33       15.39      2.26 o
  -2  10  11        5.00        1.38      1.73 o
  -1  10  11        0.16        0.15      1.73 o
   0  10  11        6.83       10.26      2.74 o
   1  10  11        2.86        3.74      2.68 o
   2  10  11        0.05        4.02      2.93 o
   3  10  11        1.65        3.89      3.14 o
   4  10  11        7.08        6.46      5.67 o
   5  10  11        2.77        5.66      6.24 o
   6  10  11        7.49        5.04      3.84 o
 -12  11  11        1.27        0.70      2.37 o
 -11  11  11        2.55        0.72      1.72 o
 -10  11  11       10.54       14.20      2.71 o
  -9  11  11        0.20        1.77      1.53 o
  -8  11  11        0.50       -0.90      1.41 o
  -7  11  11        0.00       -1.12      1.37 o
  -6  11  11        0.19       -0.11      1.37 o
  -5  11  11       42.78       48.13      4.10 o
  -4  11  11        1.39       -0.65      1.71 o
  -3  11  11       18.06       15.10      2.24 o
  -2  11  11        0.00       -1.56      1.56 o
  -1  11  11        9.36        6.50      2.06 o
   0  11  11        3.13        3.74      2.64 o
   1  11  11       22.02       21.65      3.54 o
   2  11  11       36.11       41.84      5.90 o
   3  11  11       23.07       30.23      4.30 o
   4  11  11        1.16       -3.21      3.21 o
   5  11  11        0.05       -3.48      3.48 o
   6  11  11        0.16       -5.22      9.45 o
 -11  12  11        8.76        8.62      2.02 o
 -10  12  11        0.61       -1.50      2.31 o
  -9  12  11        6.60        6.13      1.81 o
  -8  12  11        2.94       -0.41      1.57 o
  -7  12  11        0.32       -0.82      1.51 o
  -6  12  11        0.53       -1.08      2.22 o
  -5  12  11        7.54        5.43      1.69 o
  -4  12  11       15.92       13.86      2.20 o
  -3  12  11        0.00       -0.05      1.83 o
  -2  12  11        5.37        4.71      1.96 o
  -1  12  11        3.00        2.81      2.48 o
   0  12  11        0.01        0.78      4.81 o
   1  12  11       12.50       11.78      5.11 o
   2  12  11        5.50       14.03      3.71 o
   3  12  11        8.51       18.15      3.98 o
   4  12  11        0.10       -6.30      6.30 o
   5  12  11       12.94        3.45      4.10 o
   6  12  11        0.11       -4.54      4.54 o
 -11  13  11        5.17        5.86      2.05 o
 -10  13  11        3.05       -0.18      1.85 o
  -9  13  11        9.18       13.22      2.11 o
  -8  13  11        3.30        4.56      3.02 o
  -7  13  11        8.46       11.01      2.24 o
  -6  13  11       29.60       30.23      2.37 o
  -5  13  11       30.07       24.51      2.28 o
  -4  13  11       37.08       33.62      2.49 o
  -3  13  11        9.61        9.48      2.32 o
  -2  13  11        1.25        2.18      1.94 o
  -1  13  11        0.02       -3.24      3.98 o
   0  13  11        1.92        1.77      2.98 o
   1  13  11        3.08        9.83      3.44 o
   2  13  11        0.55       -2.88      2.88 o
   3  13  11        0.31       -2.96      2.96 o
   4  13  11       14.56       20.72      4.60 o
   5  13  11        0.02        3.18      3.92 o
 -10  14  11        0.01       -0.08      1.91 o
  -9  14  11        1.34        0.21      2.42 o
  -8  14  11        0.72       -1.50      1.75 o
  -7  14  11        3.54        2.27      2.11 o
  -6  14  11        5.85        3.71      1.86 o
  -5  14  11       68.08       67.33      4.03 o
  -4  14  11       11.11       11.94      2.10 o
  -3  14  11        1.12        1.76      2.12 o
  -2  14  11        8.29       10.16      2.98 o
  -1  14  11       54.11       51.70      5.51 o
   0  14  11        5.11        5.21      3.13 o
   1  14  11       16.02       15.36      3.84 o
   2  14  11        2.59        2.72      4.41 o
   3  14  11        0.79        5.03      3.66 o
   4  14  11        1.72        6.22      4.12 o
   5  14  11        0.23       -3.72      3.72 o
 -10  15  11        0.08        1.07      4.83 o
  -9  15  11        0.00       -0.95      1.92 o
  -8  15  11        9.80       13.01      2.31 o
  -7  15  11        1.40        1.11      1.83 o
  -6  15  11        1.52        0.18      1.80 o
  -5  15  11       14.44       11.21      2.12 o
  -4  15  11        5.77        4.71      2.04 o
  -3  15  11        0.04       -1.22      1.81 o
  -2  15  11        8.41        8.13      3.14 o
  -1  15  11        1.20       -3.05      5.14 o
   0  15  11        1.22        1.37      3.12 o
   1  15  11        0.44        1.54      3.31 o
   2  15  11       25.15       27.79      4.68 o
   3  15  11        0.01        0.23      3.73 o
   4  15  11        3.09        2.39      7.86 o
  -9  16  11        0.98        4.43      4.44 o
  -8  16  11        0.40        1.28      2.03 o
  -7  16  11        1.10       -0.08      1.86 o
  -6  16  11        0.55        0.40      1.90 o
  -5  16  11        7.50        7.15      2.14 o
  -4  16  11        1.76       -0.50      1.88 o
  -3  16  11        0.01       -0.62      2.20 o
  -2  16  11       10.76       12.19      3.56 o
  -1  16  11        3.95       10.42      3.32 o
   0  16  11       36.35       44.73      6.63 o
   1  16  11        4.30        5.59      4.38 o
   2  16  11       10.20       14.65      4.35 o
   3  16  11        6.22        0.91      3.68 o
  -8  17  11        0.69       -0.62      2.45 o
  -7  17  11        0.94        1.29      2.04 o
  -6  17  11        0.89       -0.30      2.11 o
  -5  17  11        0.41        1.07      2.05 o
  -4  17  11        6.90        6.78      2.21 o
  -3  17  11        1.68        0.79      2.45 o
  -2  17  11        0.50        1.63      2.55 o
  -1  17  11       10.95       13.04      3.87 o
   0  17  11       60.81       82.39      6.23 o
   1  17  11        3.18        4.68      3.96 o
   2  17  11        0.84       -1.29      3.59 o
  -7  18  11        0.90       -1.70      2.40 o
  -6  18  11        0.82        4.21      2.58 o
  -5  18  11        3.76        3.10      2.16 o
  -4  18  11        3.97        7.66      3.52 o
  -3  18  11        0.74        1.69      2.41 o
  -2  18  11        1.44        2.26      2.66 o
  -1  18  11       16.09       17.24      6.87 o
   0  18  11       41.41       57.02     11.97 o
   1  18  11        8.96       21.71      4.68 o
  -5  19  11        1.80        2.51      3.37 o
  -4  19  11        2.98        1.31      3.21 o
  -3  19  11        0.03       -2.92      2.92 o
  -2  19  11        5.49       -3.63      3.75 o
  -1  19  11       11.51        7.46      3.91 o
 -12   0  12        1.34       -3.25      5.31 o
 -10   0  12       18.83       22.62      6.30 o
  -8   0  12       20.16        8.29      4.78 o
  -6   0  12       18.80       17.37      1.94 o
  -4   0  12       56.82       58.05      3.81 o
  -2   0  12       67.78       65.28      5.04 o
   0   0  12        1.66       -2.79      2.79 o
   2   0  12        3.06       -0.40      3.25 o
   4   0  12        3.04       -3.25      4.05 o
   6   0  12       32.34       34.70      7.30 o
 -13   1  12        2.02        0.71      4.07 o
 -12   1  12        1.97        6.78      4.07 o
 -11   1  12        3.27        2.10      3.36 o
 -10   1  12        4.92        9.95      1.99 o
  -9   1  12       62.12       65.99      3.12 o
  -8   1  12        0.28        0.12      1.34 o
  -7   1  12       47.68       41.23      2.48 o
  -6   1  12        6.35        5.55      1.08 o
  -5   1  12       67.84       64.59      1.97 o
  -4   1  12       19.39       25.83      2.53 o
  -3   1  12        6.82        9.63      1.54 o
  -2   1  12       14.20       14.64      2.00 o
  -1   1  12       96.38       94.91      4.53 o
   0   1  12        0.15        1.66      2.07 o
   1   1  12        2.70        5.53      2.41 o
   2   1  12       11.88       12.60      2.88 o
   3   1  12        1.28       -1.60      3.02 o
   4   1  12        7.29        5.88      3.27 o
   5   1  12        8.60        5.30      5.24 o
   6   1  12        0.15       -2.93      3.63 o
   7   1  12        0.14       -2.78      4.12 o
 -13   2  12        0.08        3.00      8.33 o
 -12   2  12        0.48        0.06      3.11 o
 -11   2  12        0.19       -1.38      1.86 o
 -10   2  12       14.04       15.43      2.22 o
  -9   2  12        0.71        0.30      1.56 o
  -8   2  12        0.33       -0.46      2.03 o
  -7   2  12       11.59       10.29      2.58 o
  -6   2  12        7.48        7.99      1.72 o
  -5   2  12        3.67        4.23      0.96 o
  -4   2  12       57.11       57.07      2.41 o
  -3   2  12        5.40        6.12      1.58 o
  -2   2  12       87.78       86.58      3.50 o
  -1   2  12        0.14       -1.55      1.99 o
   0   2  12        2.40        5.44      2.27 o
   1   2  12       45.97       43.97      3.70 o
   2   2  12        2.98        4.08      2.65 o
   3   2  12        0.24        2.22      2.79 o
   4   2  12       53.72       57.86      5.09 o
   5   2  12        0.37        0.82      3.91 o
   6   2  12        5.78        4.31      4.06 o
   7   2  12       15.78       14.70      4.76 o
 -13   3  12        0.04       -1.36      2.87 o
 -12   3  12        4.53        5.23      2.45 o
 -11   3  12        0.19       -1.52      2.01 o
 -10   3  12        6.37        7.91      2.05 o
  -9   3  12       39.83       40.91      2.86 o
  -8   3  12        4.02        2.14      1.75 o
  -7   3  12        1.41        2.20      1.55 o
  -6   3  12       11.84       11.07      1.92 o
  -5   3  12        0.12       -0.84      0.84 o
  -4   3  12      105.12      109.76      3.54 o
  -3   3  12       23.76       16.25      4.42 o
  -2   3  12        0.99       -0.17      1.57 o
  -1   3  12       29.41       28.97      2.53 o
   0   3  12       48.32       47.50      3.59 o
   1   3  12        5.77        3.91      2.45 o
   2   3  12        5.30        0.03      2.41 o
   3   3  12       13.29        7.78      2.95 o
   4   3  12       10.20       18.34      3.89 o
   5   3  12        0.94        1.55      5.37 o
   6   3  12       24.91       28.26      5.02 o
   7   3  12       34.59       47.91      6.05 o
 -13   4  12        1.25        0.04      2.50 o
 -12   4  12        0.00       -2.20      2.20 o
 -11   4  12       23.12       22.63      2.83 o
 -10   4  12        2.73        3.88      2.03 o
  -9   4  12        2.38        3.34      1.90 o
  -8   4  12       24.63       24.47      2.53 o
  -7   4  12       25.57       28.95      2.61 o
  -6   4  12        1.42       -0.75      1.74 o
  -5   4  12      113.32      116.94      3.43 o
  -4   4  12      121.21      119.00      3.80 o
  -3   4  12       23.08       18.80      2.02 o
  -2   4  12        0.88        0.46      2.30 o
  -1   4  12       14.69        8.76      2.05 o
   0   4  12       12.65        9.04      2.46 o
   1   4  12        1.59       -1.10      3.62 o
   2   4  12        3.36       -2.08      2.32 o
   3   4  12        2.47        1.14      4.31 o
   4   4  12       10.84       10.49      3.60 o
   5   4  12        8.00        6.24      3.68 o
   6   4  12       40.07       56.61      5.94 o
   7   4  12       42.49       51.96      6.33 o
 -13   5  12        2.31        5.90      2.76 o
 -12   5  12        1.27        2.59      2.38 o
 -11   5  12        1.00       -0.99      2.09 o
 -10   5  12        2.65        7.57      3.91 o
  -9   5  12        0.14        1.83      1.94 o
  -8   5  12       49.44       50.55      3.42 o
  -7   5  12       19.55       18.05      2.45 o
  -6   5  12       75.74       74.67      4.37 o
  -5   5  12      135.72      140.86      3.98 o
  -4   5  12      424.26      419.11      8.04 o
  -3   5  12      147.89      145.59      4.51 o
  -2   5  12       61.08       62.66      6.64 o
  -1   5  12        0.36       -1.07      1.67 o
   0   5  12        5.10        5.64      2.37 o
   1   5  12        7.78        7.51      2.70 o
   2   5  12        7.00        7.22      2.79 o
   3   5  12        0.04        0.31      2.75 o
   4   5  12        0.63        4.90      5.87 o
   5   5  12        2.39        0.40      3.54 o
   6   5  12       57.00       78.56      6.68 o
   7   5  12       47.73       60.22      6.54 o
 -13   6  12       11.16        9.58      2.98 o
 -12   6  12        5.46        3.14      3.51 o
 -11   6  12        3.74        5.03      2.49 o
 -10   6  12        6.65        5.84      2.36 o
  -9   6  12        5.03        5.06      2.31 o
  -8   6  12        5.28        2.94      2.12 o
  -7   6  12       13.13       14.59      2.76 o
  -6   6  12       86.84       93.96      6.71 o
  -5   6  12       32.18       30.03      2.23 o
  -4   6  12      248.51      240.73      5.80 o
  -3   6  12       56.99       55.77      3.14 o
  -2   6  12       57.49       51.87      3.09 o
  -1   6  12        0.00       -1.35      1.63 o
   0   6  12        1.31        6.01      1.96 o
   1   6  12        0.49        0.18      4.18 o
   2   6  12        1.67       -0.63      2.62 o
   3   6  12       15.58       18.21      3.70 o
   4   6  12        0.47       -2.91      2.91 o
   5   6  12       11.13       11.88      4.01 o
   6   6  12       20.44       30.57      5.27 o
 -13   7  12        4.37       10.81      6.97 o
 -12   7  12        4.60        2.06      2.63 o
 -11   7  12        0.17       -2.66      2.66 o
 -10   7  12        0.05       -0.31      2.45 o
  -9   7  12       32.18       41.01      5.14 o
  -8   7  12        0.83        2.00      2.42 o
  -7   7  12        1.10        2.01      2.69 o
  -6   7  12      142.64      139.70      6.91 o
  -5   7  12      147.41      155.52      4.57 o
  -4   7  12      120.25      132.19      4.38 o
  -3   7  12      334.08      353.98      7.58 o
  -2   7  12       24.28       25.49      2.49 o
  -1   7  12        0.65        1.58      3.10 o
   0   7  12       18.75       19.37      5.04 o
   1   7  12       24.91       25.87      3.37 o
   2   7  12        8.00       10.02      2.99 o
   3   7  12       17.20       14.50      3.88 o
   4   7  12        0.03       -5.47      5.47 o
   5   7  12        1.63        4.73      3.82 o
   6   7  12        6.13        7.35     10.48 o
 -12   8  12        0.58        1.57      2.82 o
 -11   8  12        0.13        1.89      2.82 o
 -10   8  12        6.34        6.92      2.89 o
  -9   8  12       13.88        6.96      2.96 o
  -8   8  12        0.04        0.29      2.39 o
  -7   8  12       45.21       40.85      1.99 o
  -6   8  12       10.58       12.95      1.54 o
  -5   8  12        0.00        1.48      2.49 o
  -4   8  12       28.91       35.36      3.64 o
  -3   8  12        0.72        3.83      1.89 o
  -2   8  12        0.47       -1.66      1.66 o
  -1   8  12        3.32        4.50      3.27 o
   0   8  12        6.76       11.99      4.88 o
   1   8  12        1.99       -0.20      2.51 o
   2   8  12        9.57       12.16      3.58 o
   3   8  12        3.36        1.59      3.20 o
   4   8  12        0.02       -3.18      3.18 o
   5   8  12       16.92       14.05      4.31 o
   6   8  12        9.87        5.99      4.53 o
 -12   9  12        8.18        3.24      3.12 o
 -11   9  12       11.07       10.23      3.25 o
 -10   9  12        4.71        1.61      1.54 o
  -9   9  12        0.57       -1.56      1.56 o
  -8   9  12       14.00       16.90      3.87 o
  -7   9  12        6.90        3.91      1.34 o
  -6   9  12       25.81       28.55      1.89 o
  -5   9  12       30.19       33.86      2.58 o
  -4   9  12       41.97       32.68      2.68 o
  -3   9  12        3.74        4.18      1.86 o
  -2   9  12       12.66       16.48      2.71 o
  -1   9  12       30.27       32.57      2.77 o
   0   9  12       12.88       23.93      4.64 o
   1   9  12      108.23      126.21     11.71 o
   2   9  12       12.28       15.14      3.62 o
   3   9  12        1.50       -0.26      3.07 o
   4   9  12        1.54        2.90      3.42 o
   5   9  12        3.22       -2.58      3.68 o
   6   9  12        3.14        1.59      5.14 o
 -12  10  12        0.08        0.90      6.10 o
 -11  10  12        1.16       -1.60      1.69 o
 -10  10  12        5.50        4.42      2.55 o
  -9  10  12        5.23        5.35      2.26 o
  -8  10  12       19.31       20.01      4.39 o
  -7  10  12        4.63        2.93      1.46 o
  -6  10  12        8.82        9.76      1.64 o
  -5  10  12       23.52       21.82      3.16 o
  -4  10  12        0.16        2.85      1.80 o
  -3  10  12        2.30        4.51      1.99 o
  -2  10  12       29.60       32.45      2.84 o
  -1  10  12        8.83        9.49      2.82 o
   0  10  12       31.70       36.50      3.91 o
   1  10  12       10.09       11.34      3.28 o
   2  10  12       76.35       83.63      7.10 o
   3  10  12        0.23        1.77      4.21 o
   4  10  12        1.62        3.52      7.99 o
   5  10  12        3.93        5.99      4.09 o
 -11  11  12        1.16       -1.91      1.91 o
 -10  11  12        0.00        1.11      3.94 o
  -9  11  12        0.64        2.05      1.90 o
  -8  11  12        4.39        0.94      1.44 o
  -7  11  12       15.79       18.98      2.49 o
  -6  11  12       15.34       19.10      2.74 o
  -5  11  12        3.13        2.35      1.60 o
  -4  11  12       26.53       31.69      2.74 o
  -3  11  12        0.67        2.62      1.89 o
  -2  11  12        0.12        0.16      1.93 o
  -1  11  12        0.92       -0.98      2.42 o
   0  11  12        3.00        3.57      3.12 o
   1  11  12       82.89       91.88      9.25 o
   2  11  12        2.35        1.98      3.23 o
   3  11  12        4.50       12.99      3.78 o
   4  11  12        7.29        3.24      3.77 o
   5  11  12        4.93        3.56      4.28 o
 -11  12  12        0.76       -0.76      2.08 o
 -10  12  12        0.68       -2.05      2.05 o
  -9  12  12       14.73       18.89      2.52 o
  -8  12  12        2.83       -0.05      1.56 o
  -7  12  12        4.01        4.27      2.17 o
  -6  12  12        1.88        1.09      1.56 o
  -5  12  12        0.43        1.80      1.87 o
  -4  12  12        7.10        7.97      2.25 o
  -3  12  12       15.10       18.34      3.60 o
  -2  12  12        0.71        4.83      2.58 o
  -1  12  12       12.68        9.81      3.16 o
   0  12  12       29.71       33.50      5.17 o
   1  12  12       14.89       17.99      3.70 o
   2  12  12       13.51       21.46      4.08 o
   3  12  12        6.55        6.89      3.65 o
   4  12  12       12.72       13.77      4.36 o
 -10  13  12        0.07       -1.65      3.23 o
  -9  13  12        0.25       -1.62      1.62 o
  -8  13  12        0.21       -1.27      1.63 o
  -7  13  12        2.58        3.32      1.74 o
  -6  13  12        9.01        9.78      1.95 o
  -5  13  12        3.66        0.22      2.01 o
  -4  13  12       13.06       16.86      2.21 o
  -3  13  12        1.92        0.88      2.15 o
  -2  13  12        3.82        3.79      2.69 o
  -1  13  12       14.39       15.12      4.21 o
   0  13  12        5.70        4.41      3.12 o
   1  13  12        0.19       -2.79      2.79 o
   2  13  12        9.93       17.67      4.06 o
   3  13  12        5.53        0.89      3.64 o
   4  13  12        1.12        1.34      4.07 o
  -9  14  12        0.93        0.29      1.76 o
  -8  14  12       13.67       16.88      3.04 o
  -7  14  12        0.01        1.14      1.76 o
  -6  14  12        0.26        2.15      1.75 o
  -5  14  12        0.08        1.27      1.79 o
  -4  14  12       34.58       42.50      2.87 o
  -3  14  12        3.80        3.53      2.26 o
  -2  14  12       13.77       12.77      3.38 o
  -1  14  12       10.69       11.36      8.59 o
   0  14  12        0.17       -1.77      2.95 o
   1  14  12        0.06       -2.89      2.89 o
   2  14  12        1.46        1.44      3.36 o
   3  14  12        0.02        1.44      3.64 o
  -9  15  12        0.01        1.29      2.49 o
  -8  15  12        5.09        4.00      2.09 o
  -7  15  12        0.54        1.32      2.21 o
  -6  15  12        2.70        2.01      1.88 o
  -5  15  12       12.33       12.73      2.28 o
  -4  15  12       13.92       12.79      2.30 o
  -3  15  12       13.65       11.10      2.64 o
  -2  15  12        2.69        5.03      7.16 o
  -1  15  12        3.89        4.87      3.19 o
   0  15  12        3.41        1.67      3.22 o
   1  15  12        2.71       -2.99      2.99 o
   2  15  12        5.91        0.29      4.78 o
  -8  16  12        0.21       -2.19      3.35 o
  -7  16  12        1.40       -1.03      1.87 o
  -6  16  12        0.85       -0.14      2.36 o
  -5  16  12        0.32        0.52      2.27 o
  -4  16  12       14.70       14.89      2.45 o
  -3  16  12        1.01       -0.65      2.26 o
  -2  16  12        0.02       -0.06      3.91 o
  -1  16  12        4.16        5.98      3.52 o
   0  16  12        9.50       10.32      3.92 o
   1  16  12        0.14        8.86      3.87 o
   2  16  12        0.53        6.57      5.04 o
  -7  17  12        0.72       -0.90      2.65 o
  -6  17  12        0.21       -1.27      2.87 o
  -5  17  12        8.25        5.11      2.90 o
  -4  17  12       14.18       13.25      2.77 o
  -3  17  12        3.55        8.07      4.61 o
  -2  17  12        4.19        7.06      4.41 o
  -1  17  12        0.00        6.90      3.39 o
   0  17  12        5.21        8.15      4.11 o
  -5  18  12        0.52        2.92      3.58 o
  -4  18  12        0.22        1.14      3.08 o
  -3  18  12        6.11        2.01      3.41 o
  -2  18  12       19.49       29.09      4.63 o
 -13   0  13        2.54        5.51      6.37 o
 -11   0  13       21.05       17.91      6.24 o
  -9   0  13        4.45        4.18      5.17 o
  -7   0  13       24.66       30.32      5.90 o
  -5   0  13        0.12       -0.95      1.60 o
  -3   0  13        6.54        0.81      2.18 o
  -1   0  13       23.31       20.83      3.91 o
   1   0  13        0.17        3.25      3.58 o
   3   0  13       12.05       13.00      4.91 o
   5   0  13       10.36       12.74      6.10 o
 -13   1  13        0.52       -2.43      4.24 o
 -12   1  13        0.00       -3.42      3.89 o
 -11   1  13        0.06        4.98      4.19 o
 -10   1  13        6.99        3.47      6.70 o
  -9   1  13       21.17       25.79      4.52 o
  -8   1  13        9.06        2.98      3.40 o
  -7   1  13       43.42       44.15      2.67 o
  -6   1  13       32.66       29.48      1.76 o
  -5   1  13        1.47        0.10      1.66 o
  -4   1  13       12.28       12.65      1.63 o
  -3   1  13       11.85       12.43      1.92 o
  -2   1  13      103.95      108.70      8.16 o
  -1   1  13       44.09       47.38      3.47 o
   0   1  13        2.65       -0.75      2.22 o
   1   1  13       51.65       55.17      4.31 o
   2   1  13       11.04       11.31      3.16 o
   3   1  13        0.21       -0.62      2.89 o
   4   1  13        1.90       -2.90      2.90 o
   5   1  13        5.95       -1.38      3.74 o
   6   1  13        0.48       -3.88      3.91 o
 -13   2  13        8.69        8.24      4.56 o
 -12   2  13        1.09       -2.06      3.78 o
 -11   2  13        0.77        7.59      3.92 o
 -10   2  13        0.31        1.76      3.68 o
  -9   2  13        0.44       -0.41      3.27 o
  -8   2  13       11.46        8.37      2.68 o
  -7   2  13       19.57       23.54      2.24 o
  -6   2  13       11.26       12.36      2.07 o
  -5   2  13        6.55        3.97      1.82 o
  -4   2  13        6.82        4.73      1.76 o
  -3   2  13      120.15      100.91      3.79 o
  -2   2  13       72.54       62.96      3.35 o
  -1   2  13        2.96        3.91      2.27 o
   0   2  13       11.29       14.71      2.79 o
   1   2  13        0.06        2.42      2.45 o
   2   2  13       71.87       84.48      5.67 o
   3   2  13       46.39       51.82      4.92 o
   4   2  13        0.00       -3.00      3.00 o
   5   2  13        3.34        2.59      4.07 o
   6   2  13        0.76       -5.87      7.53 o
 -13   3  13        0.00        0.38      4.25 o
 -12   3  13        0.08        0.41      4.48 o
 -11   3  13        8.41        9.00      5.51 o
 -10   3  13        6.50        7.00      6.30 o
  -9   3  13        1.79        1.76      2.13 o
  -8   3  13       18.40       14.47      2.55 o
  -7   3  13       10.50       11.26      2.04 o
  -6   3  13        7.58        4.82      1.91 o
  -5   3  13       20.05       22.90      1.78 o
  -4   3  13       16.36       14.81      1.90 o
  -3   3  13        0.01       -1.59      1.59 o
  -2   3  13       10.42        6.90      2.89 o
  -1   3  13        2.54        0.02      2.08 o
   0   3  13        2.42        1.00      4.71 o
   1   3  13        3.78        4.20      3.88 o
   2   3  13       14.39       15.89      3.46 o
   3   3  13        2.67        5.42      6.24 o
   4   3  13        3.57        3.04      3.52 o
   5   3  13        2.98        1.95      4.03 o
   6   3  13        9.05        9.11      6.70 o
 -12   4  13        3.15       -0.63      3.91 o
 -11   4  13        5.53        2.23      2.26 o
 -10   4  13        0.31       -1.75      1.87 o
  -9   4  13        0.07        4.20      1.91 o
  -8   4  13        7.05        6.94      2.07 o
  -7   4  13        1.34        1.63      1.85 o
  -6   4  13       23.73       23.49      3.08 o
  -5   4  13        0.25       -0.31      1.32 o
  -4   4  13        6.61       10.67      3.28 o
  -3   4  13      139.81      136.16      4.47 o
  -2   4  13       43.60       38.18      2.74 o
  -1   4  13        0.29        1.23      2.05 o
   0   4  13       45.38       46.13      4.84 o
   1   4  13        1.62        0.27      2.27 o
   2   4  13       28.26       23.77      3.71 o
   3   4  13       75.61       78.75      5.57 o
   4   4  13        7.39       13.89      4.48 o
   5   4  13       25.63       29.70      5.20 o
   6   4  13        6.69       15.52      7.56 o
 -12   5  13        0.16        3.46      2.50 o
 -11   5  13       17.13       14.67      2.81 o
 -10   5  13        2.86        3.26      2.20 o
  -9   5  13        6.27        7.94      2.32 o
  -8   5  13       30.82       29.81      2.93 o
  -7   5  13        6.45        9.08      2.57 o
  -6   5  13        2.87        1.89      2.39 o
  -5   5  13       10.45        5.61      1.67 o
  -4   5  13        2.75        3.15      1.74 o
  -3   5  13       12.99       10.86      2.35 o
  -2   5  13       18.13       22.22      2.38 o
  -1   5  13        5.76        8.85      2.12 o
   0   5  13        1.57       -0.98      2.17 o
   1   5  13        0.88        1.39      6.87 o
   2   5  13        8.00       10.86      3.37 o
   3   5  13       41.33       43.11      4.71 o
   4   5  13        4.97        7.40      4.05 o
   5   5  13       33.78       48.60      5.75 o
   6   5  13        0.14       -2.97      4.38 o
 -12   6  13        3.31        2.76      2.52 o
 -11   6  13        1.17       -1.56      3.68 o
 -10   6  13        0.51       -1.37      2.19 o
  -9   6  13       19.15       22.80      2.95 o
  -8   6  13       16.92       19.37      4.15 o
  -7   6  13       72.07       71.26      4.66 o
  -6   6  13        0.33       -2.19      2.40 o
  -5   6  13       13.26       16.75      2.02 o
  -4   6  13        4.31        4.09      1.78 o
  -3   6  13        0.26       -1.67      1.67 o
  -2   6  13       10.92       11.26      3.62 o
  -1   6  13        4.12        0.03      2.48 o
   0   6  13        0.77        1.60      2.27 o
   1   6  13        8.26        4.69      6.27 o
   2   6  13       11.21       11.53      3.39 o
   3   6  13        2.55        7.06      3.54 o
   4   6  13        4.86        5.61      3.88 o
   5   6  13       44.47       50.87      5.86 o
 -12   7  13        1.97        1.31      2.70 o
 -11   7  13       15.71       15.04      3.42 o
 -10   7  13        2.24       -0.91      2.58 o
  -9   7  13       17.72       17.82      7.76 o
  -8   7  13       53.36       63.73      6.87 o
  -7   7  13        2.21        0.07      2.60 o
  -6   7  13       87.01       93.29      8.02 o
  -5   7  13       46.63       48.26      3.56 o
  -4   7  13        6.00        2.71      1.80 o
  -3   7  13        0.16       -1.43      1.65 o
  -2   7  13        6.65        4.87      2.67 o
  -1   7  13       15.76       18.31      2.48 o
   0   7  13        0.42        1.38      2.39 o
   1   7  13        6.66        5.55      2.97 o
   2   7  13        1.66       -2.66      2.66 o
   3   7  13        7.98        5.08      4.11 o
   4   7  13       17.20       13.52      4.27 o
   5   7  13        0.12       -3.81      3.81 o
 -12   8  13        0.37       -0.60      2.97 o
 -11   8  13        0.00        0.01      3.25 o
 -10   8  13        0.10       -2.54      2.54 o
  -9   8  13        4.70        8.09      3.12 o
  -8   8  13       10.80       10.33      2.92 o
  -7   8  13      102.07       99.31      5.64 o
  -6   8  13        0.74        2.09      1.33 o
  -5   8  13        0.01        0.30      1.68 o
  -4   8  13        3.00        3.60      1.78 o
  -3   8  13        0.05        3.30      1.85 o
  -2   8  13        5.47        3.34      1.99 o
  -1   8  13        1.02       -0.82      2.31 o
   0   8  13        2.82        0.58      2.65 o
   1   8  13       16.01       13.37      3.39 o
   2   8  13        2.41        2.00      3.04 o
   3   8  13        0.11       -2.93      2.93 o
   4   8  13        0.00       -2.40      8.82 o
   5   8  13        2.77        4.03      4.25 o
 -11   9  13        0.54        1.61      3.52 o
 -10   9  13        2.73        3.48      3.04 o
  -9   9  13       44.66       50.35      5.41 o
  -8   9  13        3.55        3.45      2.90 o
  -7   9  13        5.11       -0.13      1.54 o
  -6   9  13       48.99       52.13      2.53 o
  -5   9  13        0.00        3.07      2.67 o
  -4   9  13       20.83       24.29      2.51 o
  -3   9  13        0.76       -0.13      1.81 o
  -2   9  13       12.13        9.04      2.73 o
  -1   9  13        0.43        3.98      2.53 o
   0   9  13        0.48        0.81      3.22 o
   1   9  13        2.35        2.42      2.97 o
   2   9  13        0.03       -2.72      2.72 o
   3   9  13        1.41       -0.24      5.80 o
   4   9  13        3.10       -3.54      3.54 o
 -11  10  13        2.47        0.05      3.16 o
 -10  10  13        1.31        4.38      3.20 o
  -9  10  13        0.03        2.01      3.07 o
  -8  10  13       12.90       13.22      4.90 o
  -7  10  13        0.30       -1.71      1.71 o
  -6  10  13        0.15        0.76      1.45 o
  -5  10  13        2.36        3.05      1.57 o
  -4  10  13        0.10        2.28      1.87 o
  -3  10  13       19.88       20.56      2.51 o
  -2  10  13        1.67       -0.83      2.28 o
  -1  10  13       39.88       40.48      4.14 o
   0  10  13        0.50        4.55      2.90 o
   1  10  13        0.08       -2.12      2.73 o
   2  10  13        0.02        2.52      3.22 o
   3  10  13        4.58        7.75      3.70 o
   4  10  13        3.70        3.80      3.91 o
 -10  11  13        0.81        1.01      4.25 o
  -9  11  13        0.08       -0.76      2.98 o
  -8  11  13        0.29        1.33      1.84 o
  -7  11  13        0.20       -0.30      3.10 o
  -6  11  13       12.80       15.03      1.87 o
  -5  11  13        0.27       -0.46      1.47 o
  -4  11  13        0.57       -1.21      1.93 o
  -3  11  13        0.48        2.15      2.09 o
  -2  11  13        0.72        2.10      2.52 o
  -1  11  13       16.49       18.88      3.62 o
   0  11  13        0.00        8.32      6.14 o
   1  11  13        0.08        0.35      2.93 o
   2  11  13       10.53       14.16      3.83 o
   3  11  13        0.27       -3.40      3.40 o
   4  11  13        0.45       -1.46      4.31 o
 -10  12  13        2.59        6.73      3.39 o
  -9  12  13        0.24       -1.75      1.75 o
  -8  12  13       11.11       10.74      4.03 o
  -7  12  13        6.56        7.22      2.14 o
  -6  12  13        4.59        5.73      1.86 o
  -5  12  13        1.57       -0.96      1.63 o
  -4  12  13        1.68        3.26      2.03 o
  -3  12  13        0.25        0.06      2.05 o
  -2  12  13        0.08       -3.62      3.62 o
  -1  12  13        0.13       -1.00      2.66 o
   0  12  13        1.75       10.23      3.25 o
   1  12  13        4.74        5.25      3.42 o
   2  12  13        1.07       -1.48      3.30 o
   3  12  13        0.80        0.58      3.72 o
  -9  13  13        0.18       -2.44      2.54 o
  -8  13  13       14.18       17.81      2.68 o
  -7  13  13        2.24        0.07      1.70 o
  -6  13  13        3.39        1.97      3.53 o
  -5  13  13        9.06        8.09      1.97 o
  -4  13  13        6.13        5.88      1.99 o
  -3  13  13        1.80        2.69      2.79 o
  -2  13  13        0.61        4.13      2.98 o
  -1  13  13        2.19        6.90      3.12 o
   0  13  13        0.28       -2.69      2.69 o
   1  13  13        2.68        3.85      3.81 o
   2  13  13        0.03        1.48      3.36 o
  -8  14  13       21.79       21.09      2.90 o
  -7  14  13       17.61       20.26      3.96 o
  -6  14  13        2.61        2.75      2.23 o
  -5  14  13        0.07        1.20      1.92 o
  -4  14  13        4.74        5.79      2.02 o
  -3  14  13        1.56        7.43      3.58 o
  -2  14  13        1.95        1.35      2.88 o
  -1  14  13        0.31       -0.24      4.41 o
   0  14  13        0.00       -3.58      3.58 o
   1  14  13        0.20       -2.19      2.98 o
   2  14  13        9.05        3.62      7.36 o
  -7  15  13        1.38        0.49      1.91 o
  -6  15  13        3.51        1.09      1.91 o
  -5  15  13        6.91       12.05      2.22 o
  -4  15  13        3.65        5.48      2.37 o
  -3  15  13        0.30       -0.68      2.18 o
  -2  15  13        0.41        2.42      2.95 o
  -1  15  13        1.91       -0.33      3.06 o
   0  15  13        1.93        5.32      3.55 o
   1  15  13        0.59        6.54      7.40 o
  -6  16  13        0.82       -1.64      2.35 o
  -5  16  13        2.12        2.06      2.38 o
  -4  16  13        0.06       -0.71      3.35 o
  -3  16  13        1.46       -0.73      2.88 o
  -2  16  13        0.09        4.54      6.43 o
  -1  16  13        0.34       -1.43      3.30 o
 -12   0  14        8.80        7.83      5.97 o
 -10   0  14        6.38        7.16      5.44 o
  -8   0  14        0.02       -0.86      4.91 o
  -6   0  14       19.31       18.42      3.15 o
  -4   0  14        1.64       -1.54      2.01 o
  -2   0  14       18.97       14.20      3.52 o
   0   0  14        1.77       -2.92      2.92 o
   2   0  14       16.37       15.13      5.31 o
   4   0  14        1.99       -4.91      4.91 o
 -12   1  14        0.83       -2.00      4.15 o
 -11   1  14        3.84        6.41      4.15 o
 -10   1  14        5.61        3.57      3.98 o
  -9   1  14        5.00        7.60      3.91 o
  -8   1  14        0.27        2.38      3.49 o
  -7   1  14        5.26        4.17      6.24 o
  -6   1  14        0.00        1.75      1.66 o
  -5   1  14        5.02        5.10      1.48 o
  -4   1  14        4.32        4.47      1.68 o
  -3   1  14        0.18       -0.62      1.74 o
  -2   1  14        7.21        9.98      2.37 o
  -1   1  14       21.40       18.11      2.89 o
   0   1  14        0.43        1.47      4.58 o
   1   1  14       40.00       41.47      4.22 o
   2   1  14        2.47       -2.78      2.78 o
   3   1  14        7.14       10.59      3.63 o
   4   1  14       16.18       10.40      4.42 o
   5   1  14        5.02       -0.51      3.91 o
 -12   2  14       12.14       21.39      5.01 o
 -11   2  14        1.78        2.00      3.96 o
 -10   2  14        4.68        5.35      5.24 o
  -9   2  14        0.00       -2.06      3.37 o
  -8   2  14        4.81        4.91      3.61 o
  -7   2  14        0.01       -0.35      3.06 o
  -6   2  14        0.05       -1.86      1.86 o
  -5   2  14        3.98        4.74      1.87 o
  -4   2  14        0.00        2.26      1.65 o
  -3   2  14       15.02       20.97      2.31 o
  -2   2  14        0.00        1.41      2.04 o
  -1   2  14        0.59       -2.03      3.48 o
   0   2  14        0.59        3.15      2.49 o
   1   2  14        1.41        0.38      2.77 o
   2   2  14        0.05       -2.06      2.79 o
   3   2  14        1.02        1.19      3.29 o
   4   2  14       36.21       39.83     14.69 o
   5   2  14       10.45        6.96      4.33 o
 -12   3  14        0.28        1.13      4.13 o
 -11   3  14        0.06       -2.15      5.90 o
 -10   3  14        2.33        9.09      5.44 o
  -9   3  14        0.34        5.37      3.94 o
  -8   3  14        7.88       16.57      4.14 o
  -7   3  14        2.68        4.50      2.07 o
  -6   3  14       33.49       37.43      3.01 o
  -5   3  14        9.97       10.15      1.72 o
  -4   3  14       18.05       17.45      2.13 o
  -3   3  14        0.60       -1.48      1.64 o
  -2   3  14        3.56       -1.94      1.94 o
  -1   3  14        5.93       15.47      2.80 o
   0   3  14       33.62       39.73      3.91 o
   1   3  14       20.33       25.95      3.78 o
   2   3  14        0.25        1.80      2.95 o
   3   3  14       16.47       23.84      4.22 o
   4   3  14       56.33       55.84      6.73 o
   5   3  14        0.89        0.63      4.08 o
 -12   4  14        0.01       -3.74      3.74 o
 -11   4  14        6.96        9.38      4.44 o
 -10   4  14        7.80       11.73      4.48 o
  -9   4  14        0.61       -1.78      3.66 o
  -8   4  14        0.74        0.42      1.96 o
  -7   4  14       17.96       16.14      2.93 o
  -6   4  14       10.92       11.50      2.74 o
  -5   4  14        0.02       -1.36      1.59 o
  -4   4  14        6.75        4.65      1.79 o
  -3   4  14        0.72       -0.36      1.71 o
  -2   4  14       12.52       12.83      2.23 o
  -1   4  14        2.01        4.05      2.38 o
   0   4  14        5.83        3.62      2.63 o
   1   4  14       25.31       33.61      4.09 o
   2   4  14        0.12       -2.02      2.88 o
   3   4  14       20.13       24.47      4.24 o
   4   4  14       50.16       65.81      7.46 o
 -12   5  14        2.45        7.06      4.78 o
 -11   5  14        7.67        5.19      4.41 o
 -10   5  14        0.27        2.77      4.18 o
  -9   5  14       10.46        7.75      2.78 o
  -8   5  14        0.00       -0.85      2.22 o
  -7   5  14       65.29       73.16      4.75 o
  -6   5  14        9.42        1.82      3.32 o
  -5   5  14        0.42       -2.92      2.92 o
  -4   5  14        1.27        0.77      1.69 o
  -3   5  14        3.71        2.94      1.82 o
  -2   5  14        0.19       -1.28      1.87 o
  -1   5  14       12.57       16.04      2.85 o
   0   5  14       20.28       25.77      3.59 o
   1   5  14        5.49        8.05      3.28 o
   2   5  14        7.77        8.94      3.26 o
   3   5  14       15.81       28.64      4.54 o
   4   5  14       30.72       29.92      5.14 o
 -11   6  14        7.52        6.97      6.50 o
 -10   6  14        0.35        0.27      2.63 o
  -9   6  14       16.99       11.42      5.77 o
  -8   6  14       32.24       32.02      4.08 o
  -7   6  14       47.79       54.78      8.89 o
  -6   6  14      182.06      198.98     17.78 o
  -5   6  14        1.44        3.86      2.46 o
  -4   6  14        7.49       11.31      3.34 o
  -3   6  14       10.85       13.80      2.23 o
  -2   6  14        0.73        2.39      1.91 o
  -1   6  14        3.95        3.64      2.48 o
   0   6  14        0.16       -2.48      2.48 o
   1   6  14        6.12        8.37      3.24 o
   2   6  14        0.18       -1.27      3.52 o
   3   6  14       27.43       28.40      4.61 o
   4   6  14       24.20       23.77      4.90 o
 -11   7  14        2.56        1.67      6.53 o
 -10   7  14        6.89        8.36      3.07 o
  -9   7  14        6.00        7.56      3.00 o
  -8   7  14        5.26        7.77      2.98 o
  -7   7  14       88.43       98.91      5.69 o
  -6   7  14       18.74       23.93      4.88 o
  -5   7  14       22.83       23.26      2.31 o
  -4   7  14       15.81       15.65      2.25 o
  -3   7  14        0.22       -1.79      1.79 o
  -2   7  14        5.25        5.32      2.60 o
  -1   7  14        3.92       11.34      3.68 o
   0   7  14        2.36        1.52      4.48 o
   1   7  14        3.43        4.91      8.19 o
   2   7  14        7.50       11.60      3.51 o
   3   7  14       21.10       27.46      7.73 o
   4   7  14        2.42       -0.84      3.77 o
 -11   8  14        0.26        0.49      5.84 o
 -10   8  14        0.08       -2.57      2.57 o
  -9   8  14       41.66       36.45      4.08 o
  -8   8  14        1.40        5.34      3.01 o
  -7   8  14       62.23       63.19      4.85 o
  -6   8  14       45.00       46.88      2.92 o
  -5   8  14        1.35        1.84      2.43 o
  -4   8  14        3.28        3.55      2.35 o
  -3   8  14        0.76        0.77      1.91 o
  -2   8  14       14.19       15.92      2.98 o
  -1   8  14        9.63       15.33      6.27 o
   0   8  14        0.07       -2.53      2.53 o
   1   8  14        1.76       -2.70      2.70 o
   2   8  14        2.21        0.35      9.29 o
   3   8  14        1.48        0.56     12.44 o
 -10   9  14        3.78        1.30      3.38 o
  -9   9  14        3.88        5.93      5.71 o
  -8   9  14       13.68       12.90      5.31 o
  -7   9  14        2.52        3.45      2.96 o
  -6   9  14        1.56        2.81      1.82 o
  -5   9  14       19.06       27.61      2.58 o
  -4   9  14        2.87        7.09      2.22 o
  -3   9  14        5.69        5.69      2.16 o
  -2   9  14        5.44        6.12      5.41 o
  -1   9  14       49.18       56.87      4.57 o
   0   9  14        1.98        2.34      2.95 o
   1   9  14        0.46       -2.03      4.11 o
   2   9  14        3.85       -3.74      4.28 o
   3   9  14        0.12       -2.51      3.49 o
 -10  10  14        0.01        0.40      3.14 o
  -9  10  14        1.62        0.18      2.86 o
  -8  10  14        2.51        4.18      2.99 o
  -7  10  14       24.96       24.28      2.19 o
  -6  10  14        1.83        2.13      1.94 o
  -5  10  14        2.27        2.30      1.63 o
  -4  10  14       16.80       18.63      2.52 o
  -3  10  14        0.23        0.74      2.14 o
  -2  10  14       50.51       47.42      4.24 o
  -1  10  14        0.04       -0.61      3.18 o
   0  10  14        1.27        0.66      2.98 o
   1  10  14       16.84       11.04      4.41 o
   2  10  14        5.54        2.05      3.51 o
   3  10  14        0.02       -2.26      3.35 o
  -9  11  14        0.00       -1.31      3.01 o
  -8  11  14        2.31        4.36      4.64 o
  -7  11  14        0.00        1.69      1.73 o
  -6  11  14        0.61       -1.84      1.84 o
  -5  11  14        0.01       -2.05      2.51 o
  -4  11  14        0.60        3.30      2.08 o
  -3  11  14       25.49       29.30      4.05 o
  -2  11  14        5.32        0.92      2.82 o
  -1  11  14       37.62       51.45      6.93 o
   0  11  14        0.94        5.55      5.97 o
   1  11  14        0.23       -0.46      3.17 o
   2  11  14        1.86        1.01      3.54 o
  -9  12  14        0.07        0.16      3.40 o
  -8  12  14        0.02       -1.14      3.12 o
  -7  12  14        4.06        3.89      2.15 o
  -6  12  14        3.61        5.45      2.03 o
  -5  12  14        5.55        4.44      1.87 o
  -4  12  14        2.12        0.66      2.07 o
  -3  12  14        5.26        2.47      4.51 o
  -2  12  14       17.25       25.04      4.11 o
  -1  12  14        9.58       13.45      4.54 o
   0  12  14        7.88        6.32      6.70 o
   1  12  14        1.40       -0.79      4.68 o
  -8  13  14        2.26        1.76      4.25 o
  -7  13  14        4.95        9.26      2.65 o
  -6  13  14        1.49        3.04      2.09 o
  -5  13  14        8.30       14.30      3.58 o
  -4  13  14        0.16       -0.55      2.19 o
  -3  13  14        1.27        1.13      4.08 o
  -2  13  14        0.04        1.10      2.73 o
  -1  13  14        0.61       -2.75      2.91 o
   0  13  14        2.19        2.70      3.37 o
   1  13  14        0.15        5.86      4.64 o
  -7  14  14        1.05        3.97      2.41 o
  -6  14  14       17.22       16.54      2.29 o
  -5  14  14        0.67       -1.19      1.83 o
  -4  14  14        0.25       -3.40      3.40 o
  -3  14  14        1.13        2.70      6.04 o
  -2  14  14        0.80        3.75      3.09 o
  -1  14  14        0.02       -2.39      3.03 o
  -5  15  14        0.62        0.96      2.71 o
  -4  15  14        2.62        3.21      2.87 o
  -3  15  14        0.01       -0.31      3.42 o
  -2  15  14        0.24        2.99      3.98 o
 -11   0  15        7.18        8.62      6.50 o
  -9   0  15        3.52        5.11      5.71 o
  -7   0  15        1.50        3.05      5.17 o
  -5   0  15       40.84       37.58      4.91 o
  -3   0  15       12.86       18.77      3.78 o
  -1   0  15        3.77        2.72      3.58 o
   1   0  15        1.00       -1.26      4.11 o
   3   0  15        0.15       -4.44      4.44 o
 -11   1  15        4.75        3.15      4.38 o
 -10   1  15        0.63       -3.52      3.52 o
  -9   1  15        0.60        1.87      3.61 o
  -8   1  15        4.70        0.11      3.50 o
  -7   1  15        0.00        0.18      3.64 o
  -6   1  15       49.94       56.02      5.82 o
  -5   1  15       18.31       16.46      2.05 o
  -4   1  15        0.10       -1.71      1.71 o
  -3   1  15        4.13       -1.52      2.49 o
  -2   1  15       12.42       10.12      2.63 o
  -1   1  15        0.57        2.81      2.51 o
   0   1  15        1.51        2.58      2.79 o
   1   1  15        0.15       -0.89      2.88 o
   2   1  15       18.10       19.95      4.09 o
   3   1  15        1.05       -3.55      3.55 o
 -11   2  15        6.17        7.97      5.07 o
 -10   2  15        6.13        8.47      7.10 o
  -9   2  15        7.13       11.44      4.38 o
  -8   2  15        0.01       -3.05      3.64 o
  -7   2  15        1.14        0.47      4.11 o
  -6   2  15        8.29        6.01      2.32 o
  -5   2  15        5.32        3.89      1.69 o
  -4   2  15        1.90        2.06      1.74 o
  -3   2  15        0.05       -1.83      1.83 o
  -2   2  15       10.37        8.63      2.62 o
  -1   2  15        7.68        4.68      2.73 o
   0   2  15       11.99       10.02      3.21 o
   1   2  15        3.87        4.62      3.11 o
   2   2  15        1.65        1.08      3.64 o
   3   2  15        0.55       -6.06     10.78 o
 -11   3  15        1.61        1.83      4.35 o
 -10   3  15        0.01       -0.07      4.41 o
  -9   3  15        2.73        9.51      6.40 o
  -8   3  15        0.88       -1.82      3.59 o
  -7   3  15        8.17        1.52      2.07 o
  -6   3  15       36.12       35.56      3.65 o
  -5   3  15       19.43       26.61      3.47 o
  -4   3  15        0.22       -0.87      1.74 o
  -3   3  15        0.12       -1.68      1.85 o
  -2   3  15        1.66       -1.56      4.81 o
  -1   3  15        0.64       -0.96      2.45 o
   0   3  15       29.38       39.07      4.09 o
   1   3  15       11.11       16.15      3.71 o
   2   3  15       15.68       17.49      4.10 o
   3   3  15        7.69        9.21      4.21 o
 -11   4  15        5.24        2.56      4.50 o
 -10   4  15        2.35       -3.96      3.96 o
  -9   4  15        0.35        4.87      4.34 o
  -8   4  15        0.55        1.39      5.17 o
  -7   4  15       13.52       19.40      3.12 o
  -6   4  15        9.59       13.84      3.04 o
  -5   4  15       14.80       11.96      2.98 o
  -4   4  15        2.94       -1.40      1.75 o
  -3   4  15        1.01        4.04      2.04 o
  -2   4  15        1.03        0.65      2.26 o
  -1   4  15       15.90       21.80      3.32 o
   0   4  15       35.13       36.41      4.14 o
   1   4  15        0.17        0.87      3.95 o
   2   4  15       17.17       23.72      4.35 o
   3   4  15        0.04        7.33      4.01 o
 -11   5  15        7.16       17.58      5.17 o
 -10   5  15        3.11        0.46      5.97 o
  -9   5  15        4.46        6.37      6.37 o
  -8   5  15        5.45       -0.84      2.55 o
  -7   5  15        0.39        0.33      5.14 o
  -6   5  15        2.90       -1.70      2.48 o
  -5   5  15        0.39        1.39      2.68 o
  -4   5  15        0.26        1.16      1.91 o
  -3   5  15        4.79        5.33      2.12 o
  -2   5  15        1.85        2.65      2.35 o
  -1   5  15        2.01        3.93      2.74 o
   0   5  15       20.60       22.44      4.51 o
   1   5  15       37.77       43.64      4.59 o
   2   5  15       33.99       55.03      5.48 o
   3   5  15       21.74       31.92      5.54 o
 -10   6  15        5.38        9.15      6.04 o
  -9   6  15       11.55        7.84      2.99 o
  -8   6  15        6.73        4.54      3.95 o
  -7   6  15        4.12        0.88      7.63 o
  -6   6  15        6.34        1.01      7.99 o
  -5   6  15        0.85       -2.29      2.60 o
  -4   6  15       16.21       20.77      2.46 o
  -3   6  15        0.04       -1.01      2.17 o
  -2   6  15        0.99        0.71      2.39 o
  -1   6  15        0.16        0.80      5.24 o
   0   6  15       31.43       30.91      4.21 o
   1   6  15        6.32        7.27      3.48 o
   2   6  15        7.41       12.76      4.24 o
   3   6  15        2.28        1.83      3.89 o
 -10   7  15       20.29       26.00      7.83 o
  -9   7  15        0.86       -3.55      3.71 o
  -8   7  15        5.80       12.29      5.57 o
  -7   7  15        3.06        3.13      2.88 o
  -6   7  15        2.89        3.14      2.91 o
  -5   7  15       13.61       15.98      3.38 o
  -4   7  15        0.98       -1.82      1.82 o
  -3   7  15        0.31       -1.59      1.96 o
  -2   7  15        0.99       -2.30      2.30 o
  -1   7  15        0.07        1.68      3.58 o
   0   7  15       14.33       18.40      3.68 o
   1   7  15        0.01       -1.61      3.25 o
   2   7  15       16.19       23.24      9.25 o
 -10   8  15        1.75        3.51      7.96 o
  -9   8  15       33.30       40.46      4.36 o
  -8   8  15        3.41        3.38      5.04 o
  -7   8  15        3.24        2.75      5.27 o
  -6   8  15        1.10        7.18      3.22 o
  -5   8  15        1.91       -1.54      2.79 o
  -4   8  15        9.54        6.69      2.25 o
  -3   8  15        0.27       -0.10      2.01 o
  -2   8  15        6.63       13.89      3.10 o
  -1   8  15        0.73        0.71      3.28 o
   0   8  15        1.01        1.97      2.98 o
   1   8  15        0.31       -2.65      4.44 o
   2   8  15        1.80       -4.48      4.48 o
  -9   9  15        4.36        4.29      3.23 o
  -8   9  15        0.01       -1.01      2.88 o
  -7   9  15        3.16        3.87      4.01 o
  -6   9  15        1.30        4.00      1.85 o
  -5   9  15        5.77        3.01      2.93 o
  -4   9  15       12.25       17.97      2.56 o
  -3   9  15        0.47       -1.53      2.44 o
  -2   9  15        0.73        0.02      2.60 o
  -1   9  15        2.19       -0.57      2.68 o
   0   9  15        2.66        0.81      4.41 o
   1   9  15       14.01       12.80      3.95 o
  -9  10  15        8.19        7.08      3.39 o
  -8  10  15        0.10        1.38      3.12 o
  -7  10  15        0.30        0.72      2.89 o
  -6  10  15        0.77       -0.72      1.77 o
  -5  10  15        1.26        4.14      3.19 o
  -4  10  15        0.41       -0.44      2.11 o
  -3  10  15        0.03        0.85      2.61 o
  -2  10  15        1.02        3.23      2.79 o
  -1  10  15        1.16        1.63      2.97 o
   0  10  15        0.01       -0.19      3.09 o
   1  10  15        2.39        2.89      5.31 o
  -8  11  15        1.21       -3.29      3.71 o
  -7  11  15        0.38        3.52      3.20 o
  -6  11  15        0.02       -0.89      1.99 o
  -5  11  15        1.02        0.25      2.22 o
  -4  11  15        0.41        2.63      2.68 o
  -3  11  15        2.74        1.75      2.65 o
  -2  11  15        0.44       -2.60      3.45 o
  -1  11  15        2.60       -1.88      2.72 o
   0  11  15        0.50       -1.06      3.20 o
  -7  12  15        1.71        5.69      3.58 o
  -6  12  15        0.86       -2.07      2.07 o
  -5  12  15        0.00       -1.66      1.70 o
  -4  12  15        5.43        5.84      2.87 o
  -3  12  15        3.49        3.82      2.77 o
  -2  12  15        0.15       -2.67      2.67 o
  -1  12  15        0.61        2.84      3.17 o
  -5  13  15        0.63        1.53      1.98 o
  -4  13  15        2.47        1.88      3.71 o
  -3  13  15        0.78        3.68      3.03 o
 -10   0  16        0.04        2.85      5.71 o
  -8   0  16        9.97       21.10      7.03 o
  -6   0  16       12.05       16.65      6.63 o
  -4   0  16        4.49        7.36      3.25 o
  -2   0  16        4.45        0.13      3.32 o
   0   0  16        0.33        3.32      4.25 o
   2   0  16        0.44       -4.84      4.84 o
 -10   1  16        0.07        0.01      4.13 o
  -9   1  16        0.30       -2.80      4.01 o
  -8   1  16        3.52        0.43      7.26 o
  -7   1  16        1.82       -0.37      4.03 o
  -6   1  16        0.17       -5.37      5.37 o
  -5   1  16        0.31       -2.31      2.31 o
  -4   1  16        0.31       -0.59      1.92 o
  -3   1  16        2.89        0.07      3.12 o
  -2   1  16        0.01       -0.22      2.41 o
  -1   1  16        0.26       -2.52      2.54 o
   0   1  16        2.20        4.34      3.65 o
   1   1  16        7.39        4.93      4.64 o
   2   1  16        5.08        8.23      6.24 o
 -10   2  16        2.09        2.55      4.59 o
  -9   2  16        1.12       -3.92      3.92 o
  -8   2  16        3.04        3.42      4.19 o
  -7   2  16        0.03        1.66      5.51 o
  -6   2  16        0.27        2.06      5.77 o
  -5   2  16        0.14       -0.37      2.55 o
  -4   2  16        1.22       -0.87      1.96 o
  -3   2  16        0.33       -0.71      4.31 o
  -2   2  16        0.52       -1.06      2.39 o
  -1   2  16        8.71        7.26      3.03 o
   0   2  16        0.59        3.21      3.08 o
   1   2  16       41.62       47.19      5.61 o
   2   2  16        1.39       -3.28      3.28 o
 -10   3  16        2.16        3.04      4.59 o
  -9   3  16        0.28       -4.10      4.10 o
  -8   3  16        0.16        1.53      6.04 o
  -7   3  16        1.07        3.52      5.31 o
  -6   3  16        7.35        4.75      2.75 o
  -5   3  16        0.04       -1.01      4.74 o
  -4   3  16        3.53        2.29      1.90 o
  -3   3  16        0.55       -1.40      2.14 o
  -2   3  16        7.24        5.26      2.72 o
  -1   3  16        1.64        1.01      2.71 o
   0   3  16        2.85        5.48      3.95 o
   1   3  16       38.22       41.72      4.98 o
 -10   4  16        2.79        4.78      6.30 o
  -9   4  16        0.00       -4.18      5.24 o
  -8   4  16        0.80       -3.85      5.51 o
  -7   4  16        0.00       -4.84      4.84 o
  -6   4  16        6.96        1.57      2.64 o
  -5   4  16        0.47        0.86      6.37 o
  -4   4  16        6.61        6.78      2.13 o
  -3   4  16       12.71       17.02      2.85 o
  -2   4  16        2.85        4.09      2.65 o
  -1   4  16       15.96       29.93      7.20 o
   0   4  16        8.88       15.76      3.67 o
   1   4  16       45.12       68.10      5.86 o
  -9   5  16       12.56        5.37      6.43 o
  -8   5  16        0.84       -2.79      5.57 o
  -7   5  16        0.70       -3.58      3.58 o
  -6   5  16        1.01        0.91      2.79 o
  -5   5  16        1.07       -1.41      2.70 o
  -4   5  16        0.69       -0.79      2.72 o
  -3   5  16        0.42        1.41      2.29 o
  -2   5  16       13.33       15.05      3.18 o
  -1   5  16        1.58       -0.22      2.88 o
   0   5  16       12.71       19.99      3.97 o
   1   5  16       30.51       40.71      5.11 o
  -9   6  16        3.28        6.24      6.83 o
  -8   6  16       18.19       17.31      6.97 o
  -7   6  16        0.09       -3.35      3.35 o
  -6   6  16        3.92        6.27      3.07 o
  -5   6  16        3.64        2.65      2.93 o
  -4   6  16        4.18        5.30      2.23 o
  -3   6  16        7.89        8.14      2.45 o
  -2   6  16        0.00       -1.03      2.54 o
  -1   6  16        1.99        1.45      4.08 o
   0   6  16        0.46       -3.14      3.17 o
   1   6  16       14.70       21.52      8.96 o
  -9   7  16       25.50       26.47      8.09 o
  -8   7  16        8.07        9.29      3.38 o
  -7   7  16        0.39       -0.23      2.96 o
  -6   7  16       10.46       14.21      4.05 o
  -5   7  16        1.00        3.13      2.97 o
  -4   7  16        7.16        5.96      2.23 o
  -3   7  16        0.35       -2.27      2.34 o
  -2   7  16        0.48       -0.42      2.55 o
  -1   7  16        5.49       -1.07      2.94 o
   0   7  16        6.97        3.50      5.44 o
  -8   8  16        0.18       -2.91      2.91 o
  -7   8  16        5.17        5.55      3.22 o
  -6   8  16        0.56        0.09      2.93 o
  -5   8  16        2.71        0.22      3.45 o
  -4   8  16       14.97       17.02      2.60 o
  -3   8  16        0.30       -1.80      2.39 o
  -2   8  16        1.99        3.26      3.52 o
  -1   8  16        8.52        5.20      3.28 o
   0   8  16        0.26        4.35      6.07 o
  -7   9  16        1.03        0.08      2.99 o
  -6   9  16        0.00       -2.92      2.92 o
  -5   9  16        2.49        1.81      3.19 o
  -4   9  16        8.58        5.44      2.66 o
  -3   9  16        0.84       -2.44      2.44 o
  -2   9  16        1.90       -1.80      2.74 o
  -1   9  16        4.35        4.90      3.29 o
  -6  10  16        3.49        3.76      3.46 o
  -5  10  16        3.34        3.30      3.49 o
  -4  10  16       15.85       20.15      4.51 o
  -3  10  16        2.24        5.19      2.78 o
  -2  10  16        0.52       -2.69      2.69 o
  -7   0  17        8.07        6.10      6.37 o
  -3   0  17        5.45        2.99      3.78 o
  -1   0  17       16.15       17.98      5.11 o
  -8   1  17       13.56        9.77      4.90 o
  -7   1  17        1.20        0.33      5.97 o
  -6   1  17        0.29       -5.71      5.71 o
  -4   1  17        0.03       -1.29      2.13 o
  -3   1  17        0.02       -0.76      2.82 o
  -2   1  17        0.18       -3.70      5.84 o
  -1   1  17        0.00       -2.79      2.79 o
  -8   2  17        0.25       -5.31      5.31 o
  -7   2  17        0.09        2.72      5.90 o
  -6   2  17        1.24       -0.80      5.77 o
  -5   2  17        5.51       -2.99      2.99 o
  -4   2  17        0.56        0.55      2.18 o
  -3   2  17        5.49        5.25      2.64 o
  -2   2  17        0.20       -0.55      4.84 o
  -1   2  17       27.42       32.22      4.09 o
  -8   3  17        1.52        5.51      6.24 o
  -7   3  17        3.50        1.33      5.71 o
  -6   3  17        0.01       -1.99      5.51 o
  -5   3  17        0.16       -2.58      2.89 o
  -4   3  17        8.15       11.54      3.35 o
  -3   3  17        8.38       11.02      5.74 o
  -2   3  17        0.40        3.02      2.86 o
  -1   3  17       13.43       18.49      3.84 o
  -8   4  17        0.58        1.13      5.90 o
  -7   4  17        0.17       -2.26      5.11 o
  -6   4  17        0.00        4.18      5.77 o
  -5   4  17        0.56       -2.41      6.83 o
  -4   4  17        0.38        0.13      3.52 o
  -3   4  17        2.65        2.69      2.70 o
  -2   4  17       14.11       10.70      3.28 o
  -1   4  17       14.73       22.15      6.87 o
  -7   5  17        0.05        8.09      5.97 o
  -6   5  17        6.98       10.99      6.43 o
  -5   5  17        4.33        1.45      4.48 o
  -4   5  17        0.43        1.30      3.23 o
  -3   5  17       21.55       25.96      3.50 o
  -2   5  17        0.41        3.32      2.95 o
  -6   6  17        0.01       -1.20      2.81 o
  -5   6  17        0.01       -2.76      2.76 o
  -4   6  17        0.22        0.55      3.11 o
  -3   6  17        2.79        6.42      2.92 o
  -2   6  17        3.18       -3.63      6.47 o
  -5   7  17        0.40       -0.30      3.05 o
  -4   7  17        0.55       -2.39      3.52 o
  -3   7  17        7.59        8.66      2.97 o
 
